# Supplementary material for: Ancient papillomavirus-host co-speciation in Felidae
Source: Genome Biol. 2007 Apr 12;8(4):R57. doi: 10.1186/gb-2007-8-4-r57 (PMC1896010; doi:10.1186/gb-2007-8-4-r57)
Supplement: Additional data file 4 — Concatenated alignment of the E6, E7, E1, E2, L2, and L1 ORFs of the members of the genus λ-PV, used for phylogenetic reconstruction and calculation of evolutionary rates. [file gb-2007-8-4-r57-S4.nex]

#NEXUS

Begin DATA;
	Dimensions ntax=7 nchar=6096;
	Format datatype=NUCLEOTIDE gap=-;
	Matrix
	[      1         11        21        31        41        51        61        71        81        91        101       111       121       131       141       151       161       171       181       191       201       211       221       231       241       251       261       271       281       291       301       311       321       331       341       351       361       371       381       391       401       411       421       431       441       451       461       471       481       491       501       511       521       531       541       551       561       571       581       591       601       611       621       631       641       651       661       671       681       691       701       711       721       731       741       751       761       771       781       791       801       811       821       831       841       851       861       871       881       891       901       911       921       931       941       951       961       971       981       991       1001      1011      1021      1031      1041      1051      1061      1071      1081      1091      1101      1111      1121      1131      1141      1151      1161      1171      1181      1191      1201      1211      1221      1231      1241      1251      1261      1271      1281      1291      1301      1311      1321      1331      1341      1351      1361      1371      1381      1391      1401      1411      1421      1431      1441      1451      1461      1471      1481      1491      1501      1511      1521      1531      1541      1551      1561      1571      1581      1591      1601      1611      1621      1631      1641      1651      1661      1671      1681      1691      1701      1711      1721      1731      1741      1751      1761      1771      1781      1791      1801      1811      1821      1831      1841      1851      1861      1871      1881      1891      1901      1911      1921      1931      1941      1951      1961      1971      1981      1991      2001      2011      2021      2031      2041      2051      2061      2071      2081      2091      2101      2111      2121      2131      2141      2151      2161      2171      2181      2191      2201      2211      2221      2231      2241      2251      2261      2271      2281      2291      2301      2311      2321      2331      2341      2351      2361      2371      2381      2391      2401      2411      2421      2431      2441      2451      2461      2471      2481      2491      2501      2511      2521      2531      2541      2551      2561      2571      2581      2591      2601      2611      2621      2631      2641      2651      2661      2671      2681      2691      2701      2711      2721      2731      2741      2751      2761      2771      2781      2791      2801      2811      2821      2831      2841      2851      2861      2871      2881      2891      2901      2911      2921      2931      2941      2951      2961      2971      2981      2991      3001      3011      3021      3031      3041      3051      3061      3071      3081      3091      3101      3111      3121      3131      3141      3151      3161      3171      3181      3191      3201      3211      3221      3231      3241      3251      3261      3271      3281      3291      3301      3311      3321      3331      3341      3351      3361      3371      3381      3391      3401      3411      3421      3431      3441      3451      3461      3471      3481      3491      3501      3511      3521      3531      3541      3551      3561      3571      3581      3591      3601      3611      3621      3631      3641      3651      3661      3671      3681      3691      3701      3711      3721      3731      3741      3751      3761      3771      3781      3791      3801      3811      3821      3831      3841      3851      3861      3871      3881      3891      3901      3911      3921      3931      3941      3951      3961      3971      3981      3991      4001      4011      4021      4031      4041      4051      4061      4071      4081      4091      4101      4111      4121      4131      4141      4151      4161      4171      4181      4191      4201      4211      4221      4231      4241      4251      4261      4271      4281      4291      4301      4311      4321      4331      4341      4351      4361      4371      4381      4391      4401      4411      4421      4431      4441      4451      4461      4471      4481      4491      4501      4511      4521      4531      4541      4551      4561      4571      4581      4591      4601      4611      4621      4631      4641      4651      4661      4671      4681      4691      4701      4711      4721      4731      4741      4751      4761      4771      4781      4791      4801      4811      4821      4831      4841      4851      4861      4871      4881      4891      4901      4911      4921      4931      4941      4951      4961      4971      4981      4991      5001      5011      5021      5031      5041      5051      5061      5071      5081      5091      5101      5111      5121      5131      5141      5151      5161      5171      5181      5191      5201      5211      5221      5231      5241      5251      5261      5271      5281      5291      5301      5311      5321      5331      5341      5351      5361      5371      5381      5391      5401      5411      5421      5431      5441      5451      5461      5471      5481      5491      5501      5511      5521      5531      5541      5551      5561      5571      5581      5591      5601      5611      5621      5631      5641      5651      5661      5671      5681      5691      5701      5711      5721      5731      5741      5751      5761      5771      5781      5791      5801      5811      5821      5831      5841      5851      5861      5871      5881      5891      5901      5911      5921      5931      5941      5951      5961      5971      5981      5991      6001      6011      6021      6031      6041      6051      6061      6071      6081      6091      ]
	[      |         |         |         |         |         |         |         |         |         |         |         |         |         |         |         |         |         |         |         |         |         |         |         |         |         |         |         |         |         |         |         |         |         |         |         |         |         |         |         |         |         |         |         |         |         |         |         |         |         |         |         |         |         |         |         |         |         |         |         |         |         |         |         |         |         |         |         |         |         |         |         |         |         |         |         |         |         |         |         |         |         |         |         |         |         |         |         |         |         |         |         |         |         |         |         |         |         |         |         |         |         |         |         |         |         |         |         |         |         |         |         |         |         |         |         |         |         |         |         |         |         |         |         |         |         |         |         |         |         |         |         |         |         |         |         |         |         |         |         |         |         |         |         |         |         |         |         |         |         |         |         |         |         |         |         |         |         |         |         |         |         |         |         |         |         |         |         |         |         |         |         |         |         |         |         |         |         |         |         |         |         |         |         |         |         |         |         |         |         |         |         |         |         |         |         |         |         |         |         |         |         |         |         |         |         |         |         |         |         |         |         |         |         |         |         |         |         |         |         |         |         |         |         |         |         |         |         |         |         |         |         |         |         |         |         |         |         |         |         |         |         |         |         |         |         |         |         |         |         |         |         |         |         |         |         |         |         |         |         |         |         |         |         |         |         |         |         |         |         |         |         |         |         |         |         |         |         |         |         |         |         |         |         |         |         |         |         |         |         |         |         |         |         |         |         |         |         |         |         |         |         |         |         |         |         |         |         |         |         |         |         |         |         |         |         |         |         |         |         |         |         |         |         |         |         |         |         |         |         |         |         |         |         |         |         |         |         |         |         |         |         |         |         |         |         |         |         |         |         |         |         |         |         |         |         |         |         |         |         |         |         |         |         |         |         |         |         |         |         |         |         |         |         |         |         |         |         |         |         |         |         |         |         |         |         |         |         |         |         |         |         |         |         |         |         |         |         |         |         |         |         |         |         |         |         |         |         |         |         |         |         |         |         |         |         |         |         |         |         |         |         |         |         |         |         |         |         |         |         |         |         |         |         |         |         |         |         |         |         |         |         |         |         |         |         |         |         |         |         |         |         |         |         |         |         |         |         |         |         |         |         |         |         |         |         |         |         |         |         |         |         |         |         |         |         |         |         |         |         |         |         |         |         |         |         |         |         |         |         |         |         |         |         |         |         |         |         |         |         |         |         |         |         |         |         |         |         |         |         |         |         |         |         |         |         |         |         |         |         |         |         |         |         |         |         |         |         |         |         |         |         |         |         |         |         |         |         |         |         |         |         |         |         |         |         |         |         |         |         |         |         |         |         |         |         |         |         |         |         |         |         |         |         |         |         |         |         |         |         |         |         |         |         |         |         |         |         |         |         |         |         |         |         |         |         |         |         |         |         |         |         |         |         |         |         |         |         |         |         |         |         |         |         |         |         |         |         |         |         |      ]
	COPV   ATGGAGCGCCCGACGTCGGTGAGAGATCTTTGCATGTCTCTAAAGCTCTCTTTGCTTGATCTGTCGCTTGCTTGCAAATTTTGTGGCAATAATATAACAAATATAGAAAAGCTGCTTTTTGATAAAGCTGGTTTTCAGTTAATCTGGCGAGAAAACAACGCATTTGGATGCTGTCAGTACTGTGCAAGAGTCTGCAGCGTTGTGGAGCAATGTTTTGGAAGCCACAGACACTTGACTTCTGAGGAGCTTGTCAACGTAACAAAGACCTTGCAGCAGCTTAGTCTTAGATGTTTAGGATGCCTCAGTATTCTGAGTGAGGCGGACAAAGAACTATGTGCTGAATTGAACGATTTTTCTGTGGTCAGGGGGAAAACTAGGGGCTTGTGTTCGCTGTGCCGATTACCAATGATTGGGCAATGCGCAACCCTTTTGGATATTGTGCTGACAGAGCAG---CCGGAGCCGATAGACTTGCAATGCTATGAACAATTACCAGACGAGGAGGAGGAGGAGGAGGAGCCAACTGAAAAAAATGTTTACAGAATAGAGGCTGCCTGTGGATTTTGTGGGAAAGGGGTGAGGTTTTTTTGTCTGTCTCAAAAAGAGGATCTGCGTACTTTGCTGAGCCTCAGCCTGGTGTGCACCACCTGTGTGCAGACCGCCAAGCTTGACCATGGCGGCGGTACTGGTGGTTGGGTACTAATAGAGGCAGATTGTAGTGAGGTAGACGATGAAACCAGTGAAAATAATGTCTCTGATCTTGTAGACAATGCGAGCATTGCAGAAACACAGGGACTTTCCCTGCAACTGTTTCAACAGCAAGAGCTGACTGAATGTGAAGAGCAGTTGCAGCAGCTAAAACGAAAGTTTGTACAAAGCCCGCGGGATTTGTGTAGCCTTAGTCCGCAATTGGCAAGCATTAGCTTAACGCCACGGACGTCTAAAAAGGTTAAAAAGCAGGATAGTGGCATTCAGAATGAAGCTGATGATTCTCTTGAGAATGGCGCCGATGCATTGTTTAAAGTGAGGGATAAGCGCGCCTTTTTGTATTCAAAATTTAAATCTTCGTTTGGAATAAGCTTTACAGATTTAACTAGAGTTTATAATAGTGATAAAACTTGCAGCTCGGATTGGGTAGTATGTCTTTATCATGTATCTGATGATAGAAGAGAGGCAGGAAAAACATTATTGCAGGATCATTGTGAATATTTTTTTTTGCATTCAATGGGGTTTTGTACTTTGTTATTATTATGTTTGTTTGTGCCTAAGTGTAGAAATACTTTGTTTAAATTATGTAGAAGTTTATTTCATATAAGTAATGTACAGATGTTGGCTGATCCTCCTAAAACTAGAAGTCCTGCAGTTGCATTATATTGGTATAAAAAAGGGTTTGCATCAGGTACATTTACACACGGAGAGTTGCCAAGTTGGATAGCTCAGCAGACACTAATAACACATCATTTAGCTGCAGAGAAAACCTTTGATTTGAGTGAGATGGTTCAGTGGGCTTATGATAATGATCTGAAAGACGAGTCTGAAATTGCATACAAATATGCAGCATTAGCAGAAACAGATGAAAATGCTTTAGCTTTTTTAAAGTCTAATAACCAGCCTAAACATGTAAAAGACTGTGCAACAATGTGCAGATATTATAAAAAAGCTGAAATGAAAAGATTAAGTATGTCTCAGTGGATAGACGAAAGATGCAAGGGTGATTGGAAGGAAGTTGTGAAATTTTTAAGACATCAAGGGATAGAATTTATTTTGTTTTTGGCAGACTTTAAAAGATTTTTGAGAGGTAGGCCTAAAAAAAATTGCCTTGTATTCTGGGGTCCTCCAAATACAGGCAAGTCTATGTTTTGCATGAGCCTGCTTAGTTTTTTGCACGGAGTAGTTATTTCATATGTCAATAGCAAAAGTCATTTTTGGCTGCAACCTCTTACAGAGGGGAAAATGGGTCTGTTAGATGATGCCACTAGGCCTTGCTGGCTCTATATAGACACTTATTTGAGAAATGCTCTAGATGGCAATACATTTAGTGTTGATTGCAAGCACAAAGCGCCTTTGCAACTAAAATGCCCGCCTCTGCTGATTACTACTAATGTCAATGTTTGTGGAGATGAAAAATTTAAATATCTTCGCAGCAGATGCTCTTTCTTTCATTTTCCACAAGAATTTCCTTTGGATGACAATGGAAATCCTGGCTTTCAGTTAAATGACCAAAGCTGGGCTTCTTTTTTTAAAAGGTTCTGGAAACATTTAGATTTAAGTGACCCTGAAGAC---GGGGAAGATGGAGAAACTCAGCGAGGCCTTAGACTTACTGCAAGAGGAACTACTGAGTCTGTAGAGCAGAATAGCCAAAGTCTTGCAGACCAATCAAGGCACTGGTCATTGCTCAGAAAAGAGCAAGTCCTACTTTATTATGCCAGAGGCAAGGGCATAATGAGGATAGGCATGCAGCCTGTGCCTCCACAGTCTGTGTCTCAAGCCAAAGCTAAGCAGGCCATAGAGCAGTCACTTTACATAGACAGCTTGTTACACTCAAAGTATGCAAATGAACCGTGGACACTATGCGATACAAGCAGGGAGAGGTTGGTTGCAGAACCTGCATACACCTTCAAAAAAGGTGGAAAGCAGATTGATGTCAGATATGGTGACAGTGAGGAAAACATTGTCAGATATGTATTGTGGCTGGATATCTATTACCAGGATGAGTTTGACACCTGGGAAAAAGCACATGGCAAGCTAGATCACAAAGGACTCTCACAGGTGTATTATGTGGACTTTGAAGAGGAGGCCAACAAATATAGCGAGACTGGGAAATATGAGATTCTAAACCAACCCACTACTATTCCCACCACCAGTCCGCCGTCTCCACAACAAGTGGGATCAAAACATCAACTACGAACCACCAGCAGCGCCGGAGGAAGACTTCTGCAAGAAGCTTACGATCCCCCAGTTCTTGTTTTAGCTGGGGATCCTAATAGTTTAAAATGCATAAGATATAGATTAAGTCATAAGCATAGGGGGTTATATTTGGGGGCCAGCACGACGTGGAAATGGACATCAGGCGGGGATGACCGGGGCAGTGCGCGGATGCTGTTAGCATTTTTAAGTGATCAACAACGGGAGGACTTTATGGACAGAGTGACTTTTCCTAAGTCTGTGCGAGTATTTCGGGGAGGGTTAGATGAGTTAATGGCAAGGAAAAGACGCGCAGCCCCTCAAGATATATACCCTGCTTGTAAAGTGTCCAACACTTGCCCCGCTGATATTTTGAATAAAATGGAGCAAAATACGCTTGCAGATAAAATCCTCAAATATGGTAGTGCTGGTGTTTTTTTGGGGGGTCTAGGAATATCAACAGGCAAAGGGGTAGGGGGGCGCACAGGTTACATTCCTTTGGGAAGTGGAGTGGGTGTAGGCACAAGGGTCACAACAATAAGACCTACTGTCCCAATAAGCAGTGTGGGGTCTCCTGACTTTATTCCTGTAGATGCAGTAGACCCTCTAGGGCCTGCAGTCATACCCCCAGAAAGATTTCCTATAGCAGTAGAGGATCCTTTTACTCTACCTCCACCACGTTTCCCAACTGCAGTAGAAGAAGATGTAATTGAGCTGCAGCCTATTGGCCCTAAGATTACCACTGATGCTCAGCCTGCAATATTGGAAGTCATACCAGAGACTAGGCCTCCTAAAGTAATCACTAGGCATCAGTACAGTAACCCTGCATTTGAGGTGTCCATTACTTCTAACTCTGGTGCAGGGGAGTCTTCTGCTTCTGACCATGTGCTGGTGGAAGGTTTTTCTGGTGGCCACTCAATTGGTGAACACATTCCATTGCAAGACCTTGCACCCAGCAGGTCATTCTCTGAGACCATAGAAGATGAAACTGCTTTTAGCAGCAGTACTCCTAAACAAGGCAGTTACTATAATAGGCGAAGATATCAGCAAGTACAAGTTACTGACCCTGTGTTTATTTCAAGACCACGGTCACTTGTCACGTTTGATAACCCAGCCTTTGATGAATCTGTTGACCTGATATTTGAAAGAGATGTTGCAGAAATAACT---GCAGCACCTCATGCAGACTTTACAGATATCACAAAGCTCACAAAGCCTGCATATCACAGAGGCCCATCTGGCCATGTCCGTGTCAGTAGGCTTGGACATAGAGCTAATATAAAAACTAGAAGTGGTCTTACAATAGGGCCACAAAGCCATTTTTACTACGATGTCAGCAGCATTGACCCTGCAGAATCTTTTGAGCTGCAGGCACTTGGCAATGTATCCAGTGCTGAACAAACAGGAGAAGCAGTAATCTCCTCTGGCACAGGAGACTTTGAAATTATAAGCCTTTACAATGATGAGGATTTAATAGACGTGTTTGAGGATGTAGCTAGAGATTTGCATTTATTAGTTGGAGAAAGAAGG---CAGCAACCGATCCAAGTTCAACGTTACATAAAGCCTTTTTCTTTTGTTGAGGGAGTACACATATCAGATTTTTGGCTGCCTCCTGTAACGCCTGACAGCACACCTGCAATAGTGATTGACATTTTGGACTCCTCTGCAGATTACTATCTGCATCCAAGTTTAATAAAAAAACGCAAACGCAAACATTTTTTTTTTATGGCGGTTTGGCTTCCTGCACAGAATAAATTTTACCTTCCACCACAGCCCAGCACCAAGGTCTTAAGCACGGATGAATATGTCTCCAGAACAAATATTTTTTATCATGCTAGCAGTGAACGTCTTCTTACTGTGGGGCACCCTTTTTATGAAATTTATAAAGTTATAGTTCCTAAAGTATCTCCTAATCAGTACCGGGTATTCCGCTTGCTACTTCCAGACCCTAACAATTTTGCATTTGGAGATAAGTCATTATTTGATCCTGAAAAAGAAAGACTTGTTTGGGGCTTAAGAGGATTAGAAATAGGTAGGGGGCAACCATTAGGTATAAGTGTTACGGGTCATCCAACATTTGACAGATACAATGATGTAGAAAACCCAAACAAAAATCTTGCTGGACATGGAGACAGCAGGGTTAACATGGGTTTAGACCCTAAACAAACTCAGATGTTTATGATAGGGTGCAAACCAGCTTTAGGTGAACACTGGTCTTTAACTAGATGGTGCACAGGACAGGTACACACTGCAGGACAATGTCCACCAATAGAACTGAGAAACACAACAATAGAAGATGGAGATATGGTAGATATAGGGTTTGGTGCAATGGATTTTAAGGCTTTGCAGCATTATAAGTCAGGAGTTCCAATTGACATAGTAAATTCTGCATGCAAATATCCAGACTACCTCAAAATGGCAAATGAGCCTTATGGAGATAGATGTTTTTTTTTTGTAAGAAGAGAGCAACTGTATGCCAGACATATTATGTCCAGATCTGGCACACAAGGTTTAGAACCAGTCCCCAAAGATACCTATGCAACAAGAATAGGAACAACTAATTACTTCTCCACACCTAGTGGCTCTCTGGTTTCTAGTGAGGGACAACTGTTTAACAGGCCTTACTGGATCCAGCGCTCGCAGGGCAAGAATAATGGGATTGCATGGGGCAATCAGCTGTTTTTAACAGTAGTGGACAACACACGAGGAACTCCCTTAACTATAAACATAGGGCAACAAGACAAGCCAGAAGAAGGAAATTATGTTCCTTCATCATACAGAACCTACCTCAGACATGTTGAAGAATATGAAGTAAGCATAATTGTGCAGCTGTGCAAAGTTAAGCTGTCCCCTGAAAATCTAGCAATAATTCATACTATGGATCCTAATATTATTGAGGATTGGCACCTAAATGTCACTCCTCCATCTGGTACTTTAGATGACACATATAGGTACATAAACTCTCTTGCTACTAAGTGCCCTACTAATATACCTCCAAAAACTAACGTTGATCCTTTTGCAGACTTTAAATTTTGGGAAGTAGATCTTAAAGATAAAATGACTGAACAGTTAGACCAAACTCCACTGGGTCGCAAATTTTTATTCCAGACAAATGTGTTACGTCCTAGATCTGTAAAACGTTCTACCTCGCACGTTTCTGCTGTGAAACGCAAACGC------AAA
	FdPV1  ATGGCGCGACCATCTTCAGTACAAGGTCTTTGCGCAGCCACCGGGGCTGCTTTTGCTGACTTGCTTCTACCCTGCTCCTTTTGTTTGCGCTTTCTCACTTCTGTAGAGAAATCTCTTTTCGATGCTTACCCTTTGCAGTTGCAATGGAAACAGGGCTGTGCTTTTGGGTGCTGCCAGAGCTGCATACGAAAATGTGCTTTAGTTGAACGTGCATGCTATTTTCAGAGAAAAGTGACAGACTCTGAAGTTGCTGGTTTGTTGGAGAGAGTAAGGGAGGCATGTGTTAGGTGTGGCTATTGCATGAGAGCTCTTGGACCTCCCGACAAAATCCAGTGCTGCCTCGAAAGAGACCTGGACCTTATCAGAGGAAAGGTTAGAGGACGCTGTGGTCTTTGTCGCCTTTCGATGATTGGGCAAGCACCCACCATTAGTGACATTGTGCTGACAGAGCAGCCACCTGAAACGGTTGATCTTCGTTGCTATGAGCAAATGCCTGGTGAGGAGGAGGAG---GTGGAGTCCCAAGCGCGTGATTTATACAGGGTGTCTTCCGACTGCGGCCTCTGTGGCAGCGGGGTGAGGTTCGCCTGCCTTGCAGGCGGCGAAGACATCTCGCTTCTCACCAGAGTACAGGTTGTTTGCGTGACCTGTGTAAAAGAACAGAAGCTTAATCATGGCGGAGGTACTAGTGATTGGGTGTTGGTTGAAGCTGACTGTAGTGATTTAGAGGAAGATTTATGTGATGAGGACATTTCTGACTTAGTAGATAATGCTCCTGTAAACGACTGCCAGGGACTTTCCCTGCAACTGTTTCGCCTACAGGAGCAAAAAGAATCGGATGAGCAGTTGCAACAACTAAAACGAAAGTATATTGCTAGTCCTAAAGCTGTTCTTAGTTTAAGTCCGCAGTTAGAGGCTGTTAGCATTTCTCCGCGGACGTCTAAAAAAGCTAAAAAACAGGACAGTGGAATAGATCATGAAGCTGACGGTACTGTTGAAAATGGCGCAGAGGTGTTGTTTAGAGCTAAAAACAGTCGCGTGTTTGCCTTGGGAAAGTTTAAGGAGACTTATGGTCTTAGTTTTATGGATCTAGTTCGGGTGTTTCAAAGTGATAAGACGTGCAGTCTTGACTGGGTTGTATGTGGCTTATACATGAATCCGGAAAGGTCCGAGGCTGCAAAGGTGCTGCTACAAGATCACTGTGCCTATATTTTTTTTACTCAAGTTGGTATTGCGGCTCTCATGCTGCTTTGTTTCAAATATCAGAAGAGTAGGGAAACGGTAATGAAGTTGCTGACAAAGTTATTTGACTGTTCAGCACAACAAATATTGGCCGAGCCTCCAAAAACTAGGAGCACTGCTGCAGCGCTGTACTGGTATAAGAAAAGTCTGATTGCTGGCGCATTTACTTTTGGCGCGTTTCCTGAGTGGATAGCCAAGCAGACGTTGATAAATCACCAATTGGCCGCAGAAAAGCCTTTTGATCTATCAGCCATGGTTCAGTGGGCGTATGATAACGATCTATATGAGGAGTGTGAAATTGCTTATCAGTACGCTTCTCTTGCTGACACAGAGGAAAATGCAGCAGCATTCTTGAAATCAAACAGCCAGGCCAAGCATGTCAGAGATTGTGCTACAATGTGCAGATATTATAAAAGGGCAGAAATGCAAAGGATGACCATGTCAGAGTGGATTTCTAGGCAGTGTAAAGGAGACTGGAAAGACATTGTAAAATTTTTAAGATACCAAGACCTAGAGTTTACATCTTTTTTGAGTGCATTTACAAAATTTTTGAAGGGTGTCCCCAAAAAAAATTGTCTAGTCTTCTGGGGACCTCCCAATACTGGGAAATCGATGTTTTGCATGAGCCTCATGCAGTTTCTGAAGGGAAAGGTGCTCTCTTTTGTGAATAGCAAAAGTCAGTTTTGGCTGCAGCCTTTAGCAGATGCAAAAGTAGCATTGCTGGATGATGCCACTGCCCCCTGCTGGACTTATTTTGACACCTTCTTAAGAAATGCTCTGGATGGCAATCCAATTTGTATAGATGCAAAACACAAAGCCCCCTATCAGGTGAAGTGTCCACCTCTGATGGTGACCACCAATGTAGATGTAATAGGGGATTCGCGCTGGCCATATTTGCGCAGCAGGCTTTCTGCATTTTGCTTTGCTACTGAATTCCCTTTCAAGGAGGATGGGTCGCCTGGCTTCTGTTTAAGTGACCAGAGTTGGGCCTCTTTTTTCACAAGGTTTTGGAGCCGGTTAGAGTTAAGTGACCTTGAAGACGAGGGGGAAGATGGAGAATATCAGCAAGGCCTTAGACTCTATACAAGAGCAACTTCTGACTTTATAGAAAAGGACAGTGCAGACCTGACTGATCAAATTGAGCACTGGCACCTCAACAGGAGGGAGCAGACCTTGTACCATTATGCTAGGAGACAAGGGTGGATGAGGATAGGGATGAACCCGGTTCCGTCTCTGGCTGCCTCCCAAAGTAAGGCAAAAAGTGCAATAGAGCAGGAGCTACTCCTGCAAAGCATGCAAAAGTCTGCTTTTGCCCGTGAGCCCTGGACCCTCTCGGATACTAGCAGGGAGCGGCTGTTAACAGAACCAGCGTACTGTTTTAAGAAAGGGGGTCGTCAGGTAGAGGTCAGGTATGATAACGACCGGGATAACACCTCCAGACATGTGTTATGGGATTTCATATACTTCCAAGGTGACAATGACGAATGGCATAAGACACCAGGAAGGTTAGATGCAAGGGGTCTATATAAGACTTACTATGTGGACTTTGAGGAGGAGGCCAAGAAATATGGCAAGACAGGGACCTATGAAATATTGAATAAACTGACAACACCTGTTCCCACCAGTCCCCCGTCTGCGGAAGAAGTTGGA---AAAGCGTCTGAAACAGTTCCAAGAGGGTCTACAGGGAGACTTCTGCTCGACGCTCGGGATCCTCCCTTACTTGTTCTAAAGGGAGATCCTAACTCCCTTAAATGTGTTAGGTATAGGCTCAAGGGGAAATATTCTTCTCTTTTCTGTTGGGTCAGTACCACTTGGTCCTGGACGGCTTCCACAGGCCGCTGGGGAGGGGCTCGCATGATCCTCACCTTCAAAGATCTTGAGCAGAGGGAGGTGTTTGTGAAAACTGTCAAGCTCCCCAAGTCGGTGCAATTTTTTCGGGGTTCTTTTGATGATTAUATGCTTAGGCAAAAACGTGCAGCCCCAAAAGATATTTACCCACAATGCAAGATATCCAACACCTGCCCGCCCGACATCCTGAATAAAGCTGAGCAAAACACGCTTGCAGATAAAATTTTAAAATATGGCTCTGCTGGTGTTTTTTTGGGGAGTCTGGGTATTGGGACGGGGCGTGGGACCGGGGGATCCTTGGGCTATGTGCCATTAGGCCAGGGGGTGCGTTTGGGGACTCGGGTGACTACAGTTAGGCCCACCCTGCCTGTGAGTAGTGTAGGCACTACAGATGTAATCCCTGTGGACGCTGTGGATCCTTTGGGGCCTGCAGTGCTTCCAGGCAGAATTTTTCCAACAGCTGTAGAAGATCCTGTCACTATTCAGCCCCCTAGATTTCCCTCTGTGGTGGACGAA---CCTGTAACTGTCTCCACACCCACACCTAAGGTGACCACAGATGCACAGCCTGCAGTGCTGGAAGTTGTCCCTGAAACCCGAGAGCCCAGAATTTTGTCCAGGACTCAATACAGTAATCCAGCCTTTGAGGTGTCCCTGACGGCTTCTGCAGGGTCTGGGGAAACATCTGCCTCGGACCATATTCTTGTAGATGCATTTTCAGGGGGACAGGTCATAGGTGAGCAGATACCCCTGCAGGAACTGGGTACT---AGGTCATTCTCCACAACTATTGAGGAGGAAACCACTTTTACAACTAGTACACCTAGGACAGAGAGGGTCTTCACATCCAGGCGGCTGCAGCAGGTTCGGGTGCAGGACCCCACTTTCTTAAGTCATCCGAGGTCACTGGTAACCTTCCAAAACCCAGTATTTGATGAGTCAGTAGACTTGCTGTTCGAACAAGACGTGGCGGAGCTAGCTTTGGCAGCTCCAAATGAAGATTTCAGGGACTTGGTGTCTCTCTCCAAGCCCTACTTTTCGCGCACGCAAGAGGGTAGAGTGAGGATAAGCAGGCTAGGTACCAAAGCCACTATGCGTACGCGGAGTGGTCTTGTTATTGGTCCACAAAGCCATTACTATTATGACCTTAGCGATATAGCTCCTGCAGAAAACTTAGAATTAACCCCCATAGGCGACATGTCTTTGGGAGAGCAATCTGGGCAAGCCGTCATTTCCTCTGGCACGAGCGACATGGAGATTATAAGCTTGTACCCTGAGGAGTTTTTACTTGACGAGATCGAATCCGTTGCCAATGATTTGCAGCTGGTAATTGGAGACAGACGGGCGCAGCAACCGATTTCGGTTCCAAACTTGCAAAGGCCTAGCCCGCAGGTGGAAGGCGTGCATGTGGCAGGGCCCCCTGCCATTCCCACGGACCCTACAAAAACACCAGCTATTGTCATAGAAGTATGGGCATCAGGGGCTACTTATTCTCTGCACCCATCTTTGTTGCGAAAAAGAAAACGCAAACGCATTTCTTTGATGGCAGTCTGGCTTCCTGCACAAAATAAGTTTTACCTGCCACCACAACCCACAACGCGTGTGTTGCACACCGATGAGTATGTCACCAGGACACGCATTTTTTATCATGCCAGCAGCGATCGCCTTCTGACCGTCGGCCATCCCTTCTATGACATCTACAAAGTGATTGTTCCTAAAGTGTCACCCAACCAATACAGGGTCTTTAGGCTTCGCCTTCCTGACCCTAACAATTTTGCATTTGGAGATAAATCTCTATTTAATCCAGAAAAAGAAAGGCTGGTGTGGGCCTTGAGAGGACTAGAAATTGGGAGAGGACAACCTTTGGGGGTGGGTGTCAGTGGTAACCCTACTTTTGATAGATATGCAGACGTGGAAAACCCAAACAAAAACCCAACAGGACATGCAGACCCACGAGTAAATATGGCTGTAGACCCTAAGCAGACCCAAATGTTTATGGTGGGCTGTAAGCCTGCTCTTGGAGAACATTGGATTAAGGCTCGATGGTGCAATGGCGCTGCACATGCAAGCCAGCAGTGTCCTCCAATAGAGCTCAAAAATAGCACTATTGAGGATGGTGACATGGTGGATATAGGCTTTGGAGCCATGGACTTTAGGAATTTGCAACAAAATAGATCAGCAGTGCCTTTGGATATTGCAGACACACAGTGCAAATACCCTGACTACATTAAAATGGCAAATGAGCCGTATGGTGATAGGTGCTTCTTCTTTGTCAGAAGAGAACAGCTGTATGCAAGGCATCTATCGACCCGTTCAGGGCAGGTAGGA---GAACCTGAGCCTGAAAGAACAGTAGCCACTAGATACCCCACTTTGAATTATTTCAGCACACCAAGTGGCTCTTTGGTTTCCTCAGAGGCCCAATTATTTAATAGGCCTTATTGGATCCAGCGTTCTCAAGGCCAAAACAATGGCATTGCTTGGGAAAATCAGCTGTTCATAACAGTAGCAGACAATACACGTGGGACCCCTTTGACTATTAATGTGGGGCCCGACGACAGGGCAGAGGATGGAGAGTACAAAGCAGGCAGCTACAAAACCTATTTGAGGCATGTTGAAGAATTTGACATTTCTGTTATTTTGCAGCTATGCAAGGTGCATTTGACACCAGAGAATTTAGCCACCATACATACAATGGATCCAAATATTATTGAGAGCTGGCATTTAAATGTAAACCCACCTTCAGGTGCTCTTGACGATACATATAGGTATATTAATTCTTTAGCAACCAAATGCCCAACAAATGTTCCACCTAAAGAAAGAGAGGACCCTTATGCAAACATGAAATTTTGGGAGGTTGATTTGAGGGACAAACTGACAGAGCAGCTGGATCAAACTCCACTGGGCAGAAAGTTTCTTTTCCAAACAAATGTATTGCAGGGTGGAGGCACTAAGAGGGTGACTACCACAGTGTCCCCTGTAAAACGTAGGCGCGGAAATAAA
	LrPV1  ATGGCGCGACCATCTTCTGTACAAGGTCTTTCCGCAGCCACCGGAGCTGCCTTTACCGATTTGCTTCTACCTTGCACCTTTTGCCTGCGCTTTCTCACCTCTGTAGAAAAAGCTCTCTTTGATGCTTACCCTTTGCAATTGCAGTGGAAATCTGGGTGTGCTTTTGCCTGCTGCCAGAGCTGCATAAGAAAATGCGCGCAGGTGGAAAGAAATTGCTATTTTGAGAGGCAAATGACTGAGACAGAGCTGGTGGGGTTGTTATCCAGAGTGGAGGAGGCACTTATTAGGTGTGGCTATTGCATGAGAAGTCTTAAACCTGGTGATAAAGTTCGGTGCTGCGTTGAACACAAGCTGGACGTTATCAGAGGCCAGTGTAGAGGACTCTGTGGTTTGTGTCGCCTCTCGATGATTGGGAGCGCACCCACCATCAGTGACATTGTGCTGACAGAGCAGCCACCCGAAACGGCTGATCTTCGTTGCTATGAGCAAATGCCTGATGAGGAGGAG------GTGGAGTCCCAATCGCGTGATTTATACAGGGTGTCTGCTCTCTGCGGTCTCTGTGGCGGCGGGGTGAGGTTCGCCTGCCTGTCAGGCAGCGAAGATATTTTGCTTCTCGACACAATCCAGGTCGTGTGCGTGACCTGTGTTAAAAATCAGAAGCTAAATCATGGCGGAGGTACTAGTGATTGGGTACTGGTGGAAGCTGACTGTAGTGATGTAGATGAAGAAGTGTTTGATCAGGACATTTCTGACTTAGTAGATAATGCTTCTGTTAACGAATGCCAGGGACTTTCCCTGCAACTATTTCGCCTACAGGAGCAAACCGAATCGGATGAGCAGTTGCAGCAGTTAAAACGAAAGTATTTTCACAGTCCTAAAGCAGTGCTAAGTTTAAGTCCGCGGCTTCAGGCAGTTAGTATTTCGCCGCGGACGTCTAAAAAAGCAAAAAAACAGGACAGTGGAATAGATCATGAAGCTGACGGTTCTGTTAACAATGGCGCCGAGGTGCTGTTCAGGGCTAAGAACAGGCGGTTGTTTTCTTTGGGGAAGTTTAAAGAAACCTACGGACTGAGTTTTATGGACCTGGTGCGGGTGTTTCAAAGTGATAAGACTTGTAGCCTTGACTGGGTGATATGTGGCTTGTACTTGCATGAGGAAAGGTCAGAGGCTGCGAAGGTGTTGCTGCAAGATCACTGTTCCTATGTGTTTTGTAACCAGATGGGCATCACAACATTGATGTTGTTGTCCTTCAAAAGCCAAAAAAGTAGGGAGACTGTGTTGAAATTGTTGATGAGATTATTTGATTGCAAGGGGGAGCAATTTCTTGCTGAGCCTCCCAAAACTAGGAGTACTGCAGCAGCTTTATACTGGTATAAAAAAAGTGTGGTATCTGGCACTTACACATTTGGCATCCTTCCTGAATGGATAGCCAGGCAAACATTGATTAACCACCAGCTAGCTGCAGAAAAACCTTTTGATTTATCGGCCATGGTGCAATGGGCATATGATAACGATGTGTATGAAGAGTGTGAAATTGCATACAGATATGCATGTCTTGGGGAAACAGAGGAGAATGCAGCAGCATTTCTAAAGTCTAACAACCAGGCAAAGCATGTTAGAGACTGTGCCACGATGTGTAGGTATTATAAGAGAGCAGAGATGCAGAGGATGAGCATCTCTGAGTGGATCCATAGGCAATGTCAGGGTGACTGGAAGGACGTTGTTAGATTCCTAAGGTATCAGGGGCTAGAGTTCATGGAATTTTTGGGCGCCTTCACTAAGTTCCTAAAAGGTGTCCCCAAGAGAAACTGCTTAGTGTTTTGGGGGCCTCCAAACACAGGGAAATCGATGTTTTGCATGAGCCTTCTACGGTTCTTGAGAGGGAAGGTGATTTCTTATGTGAACAGTAAGAGTCAGTTTTGGCTGCAGCCTTTAGCAGATGCGAAAGTTGCACTGTTAGATGATGCAACTGTGCCTTGCTGGAACTATTTCGATGTTTATTTGAGGAATGCCCTGGACGGTAACCCTGTATGTATAGATGCGAAGCACAAGGCTCCATACCAAATTAAATGCCCACCACTAATGGTGACCACCAATGTGGATGTGCTGGCCGATGCCCGCTGGCTGTATCTGCGCAGTAGACTTTCTGCCTTTTGCTTTGCTACAGAATTTCCTTTCAAGGAAGACGGGTCACCCGGGTTCCTTTTGAATGACCAGAGCTGGGCCTCTTTTTTTACAAGGTTCTGGCTGCGGTTAGAATTAAGCGATCAAGAAGACGAGGGGGAAGATGGACAATATCAGCAAGGCCTTAGAGTCTGTGCAAGAGCAACTGCTGACTCTGTAGAAAGAGACAGTACAGACTTAACTGACCAAATAAAGCACTGGCAGCTCAACAGGAGAGAGCAGGCCCTTTATTACTGTGCTAGGAGACAAGGAATAACCAGGGTGGGAATGAATGTTGTCCCTTCTCTTGCTGCATCGCAACAGAGAGCAAAGTCAGCAATAGAGCAGGAGCTGCTTCTGCAGAGTCTTCTGGACTCTGACTTTGCAGATGAGCCATGGTCACTCATGGACACGAGTAGAGAGCGCCTGTTAGCAGACCCGCCATATTGTTTCAAAAAGGGGGGCCAGCAGGTAGAGCTCAGGTACGACCGCGACCGGGACAATACCTCCAGACATGTGTTGTGGAAGGACATATATTTTCAGGGTGAGGAGGACACGTGGCGCAAGACTCACGGACAGGTAGATGAAAAAGGGTTGTTTAAAACGTACTATGTGGAGTTTGAGAAGGAGGCGGCGAAGTTTAGCAAAACAGGGCATTATGAGGTTGTGAGTAATCTGACAACACCTGTTCCCACCAGTCCTCCGTCTCCAGAAGAAGTTGGA---AGACTTACTTCATCAGTTCCAAGACAGCCTGGAGGGCGACTTCTACACGACGCTCGAGATCCCCCAGTGCTTGTTCTGAGGGGGGATGCCAATTCTCTTAAATGTATAAGATATAGGCTCAAGGGGAAATATTCTGATCTTTTCTGTCGGGTGAGCACCACTTGGACCTGGACGTCACCTACGGGGAGATGGGGTCGGTCTCGAATGCTCCTGACCTTTCGAGACCTATCACAGAGAGACACTTTTGAAAGGACGGTCAGGTTGCCCAAGTCGGTGCAGGCATTTCGGGGTTCTTTCGAAGATTAUATGCTACGGCGAAAACGTGCAGCCCCCCATGATATCTACCCCCAATGCAAAATCTCCAACACCTGCCCGCCCGATATTCTCAATAAAGCTGAGCAAAACACGCTTGCAGATAAAATTTTAAGATATGGCTCTGCTGGTGTTTTTTTGGGTAGTTTGGGGATTGGTACAGGGCGTGGGTCTGGGGGGACATTAGGCTATGTGCCTGTTGGCCAGGGGGTGAGATTGGGAACGAGGGTGACCACAGTGAGGCCCACCCTGCCAATCAGCAGTGTTGGCAGTGCTGATGTGATCCCTATTAATGCAGTGGATCCTTTGGGGCCTGCAGTGCTTCCAGGTGATTATTTTCCCACTGCTGTAGAAGATCCTGTTGTCATACAGCCCCCACGGTTTCCTTCTGTTGTGGAGGAC---CCTGTGCCCGCGCAGTCCGAAACGCCCAAGGTGACCACTGATGGGCAACCAGCTGTCCTGGAAGTAGTTCCTGAGACTAGAGAGCCACGCATACTCTCCAGAAGCCAGTACAGCAATCCCGCTTTTGAGGTCTCTCTCACTGCATCTGCAGGGTCGGGCGAAACCTCCGCCTCCGACCACATTGTGGTTGAGGGCTTCAACGGGGGCCATGTTATAGGGGAGCAAATACCACTGAGGGAATTGGGGACT---AGGTCATTTTCCACTACTGTTGAA---GAAACATCCTTCAGCACAAGCACACCTAGGACCGATAGGGTCCTGCAAGGCAGACGCATCCAGCAGGTCCGTGTGCACGACCCCAGCTTCTTGGACAGACCACGGTCCTTGGTCACGTTCCAGAACCCAGCTTTTGATGAGTCAGTGGACCTTCTGTTTGCACAAGATGTGGCAGATATTGCTTTGGCAGCACCCCATGAAGATTTTAGGGATTTGGTATCTCTCAGCAAACCGATATTTTCCCGTACCCAGGAGGGGCGGGTGCGGGTTAGCCGCCTGGGTACTAAGGGCACAATGCGTACACGCAGTGGCCTGGTCATAGGGCCGCAGAGCCACTACTTTTATGACCTCAGTGATATTGCTCCTGCAGAAAACCTAGAATTATCCCCTGTAGGCAATATGTCTTTAGGTGAACAAACAGGACAGGCTGTCGTTTCCTCTGGCACGAGTGACATGGAGATTATTAGCCTATATCCTGAGGAGGTTTTGCTAGATGAAATCGAATCCGTTGCCAACGACCTGCAGCTAGTGTTTGGAGACAGAAGGGCTCAGCAACCGATTTCGGTCCCGCACATACAAAGACCTAGCCCTCAGGTGGAGGGCGTGCATGTGTCATTGCCCCCTTCCATTCCCACAGTGCCTGACAAAACACCAGCTATTCTCATAGAAATCTGGGATTCAGGGTCTAATTACTCACTGCATCCCTCTTTGCTAAAAAAGAGAAAACGCAAACTGCTTTTTCTGATGGCGGTGTGGCTTCCTGCACAGAATAAATTTTACCTACCGCCGCAGCCTACAACGCGTGTTTTGCACACCGATGAGTATGTCACCAGGACACGCATATTCTATCATGCAAGCAGCGATCGCCTCCTGACCGTCGGCCACCCTTTCTTTGACATCTACAAAATCATAGTTCCCAAGGTTTCCCCCAATCAATATAGAGTTTTTCGACTGCGCCTTCCCGATCCTAATAACTTTGCATTTGGTGACAAGTCTTTGTTCAACCCTGAAAAAGAAAGATTAGTGTGGGCCTTGAGAGGCCTGGAAATTGGTAGGGGGCAGCCTTTGGGCGTGGGTGTCAGTGGCAATCCCACATTTGACAGGTACACAGATGTTGAAAACCCCAACAAGAACCCCACTGGCCATGCTGACCCACGTGTTAACATGGCCATGGACCCGAAGCAAACCCAGATGTTCATGGTAGGCTGCAAACCTGCCCTGGGAGAGCATTGGGTGAAAGCACGTTGGTGCAATGGGGCTGCTCATGAAAGCCAGCAGTGCCCTCCAATTGAACTTACCAATACACCCATTGAAGATGGTGACATGGTTGACATAGGGTTTGGTGCCATGGATTTTAGGACCCTGCAGCAAAACAGGTCTGCAGTGCCTTTAGATATCATTGACACACAGTGCAAGTATCCAGACTATATAAAAATGGCAAATGAGCCATATGGTGACAGATGTTTTTTCTTTGTGAGAAGAGAGCAGCTATATGCAAGGCATTTGCTCACGCGTTCAGGACAGGTTGGT---GAGCCTGAACCTGACCGCACTGTGGCCACCCGATACCCCACCTTGAATTACTTTAGCTCCCCCAGTGGTTCGCTTGTGTCCTCTGAAGCTCAGCTGTTTAACAGACCATATTGGATACAGCGCTCCCAGGGCCAAAACAATGGCATTGCCTGGGAGAATCAGCTGTTCATCACTGTTGCTGATAACACGCGAGGGACCCCTATGACAATTAATGTAGGTCCAAACGACAGGGCAGAAGATGGAGACTATAAAGCAGGTAGCTATAAAACCTATCTCAGACATGTAGAAGAGTTTGACATTTCTGTCATATTGCAGTTGTGCAAAGTGCATTTGACACCAGAAAACCTAGCCACCATCCACACCATGGACCCTAATATAATTGAAAGCTGGCATCTAAATGTCAATCCCCCATCAGGTGCTCTGGATGACACATATAGGTACATTAATTCACTTGCAACTAAATGCCCTACAAATGTCCCACCTAAAGAAAAAGAGGATCCCTATGCACACCTCAAATTCTGGGAGGTTGATCTAAGAGACAAGCTTACAGAGCAATTGGACCAAACACCACTGGGGAGAAAATTTCTGTTCCAAACTAATGTCTTGCAGGGTGGAGGCACCAAAAGGGTGACTACCTCAGTGTCCCCTGTAAAACGAAGGCGCGGAACCAAA
	PcPV1  ATGGCGCGACCATCTTCTGTTCAAGGTCTTTGCGAAGCTACCGGGGCTAAATTTTCAGATTTGCTTCTACCTTGCACGTTTTGCCTGCGCTTTCTCACCTCTGTAGAAAAAGCTCTTTTTGATGCTTTCCCTTTGCAACTGCGGTGGAAAGGGAGGTGTGCTTTTGGCTGCTGTCAAGGCTGCATAAGACTGTGTGCACAAATTGAGCGGCGTTTTTATTATGAGAGGAAAGTTACTGAGACAGAACTGTGCGGGTTGCTAGACCATCCTGAGGCGGCATGTGTTAGGTGTGGCTTTTGCATGAGACGTCTCGGAACCTGTGACAAAGTTCGGTGCTGCTTTGAAAACGATCTGGACGTTGTGAGAGGCCAGGTTAGAGGACGCTGTGGTTTGTGTCGCCTATCTATGATTGGGAATGCACCCACCATCAGTGACATTGTGCTGACAGAGCAGCCACCAGACCCGGCTGATCTTCGTTGCTATGAGCAAATGCCTGATGAGGAGGAGGAGGAGGTGGAGTCCCAAGCGCGTGATTTATACAGGGTGTCTGCCTCCTGCGGTCTCTGTGGCAGCGGGGTGAGGTTCGCCTGCCTTGCTGGGGGAGAAGATATTTCTCTTCTCTTCACAGTGCAGGTTGTGTGCGTGACCTGCGTTACACAGCAGAAGCTTAATCATGGCGGAGGTACTAGTGATTGGGTTCTGGTTGAAGCTGACTGTAGCGATGTAGAGGAAGAATTGTTTGATGAGGACATCTCAGACCTAGTAGATAATGCTTCTGTACATGATTGCCAGGGACTTTCCCTGCAACTGTTTCGCCTACAGGAGCAAACTGAATCGGATGAGCAGTTGCAACAGCTAAAACGAAAGTATTTAGCTAGCCCAAAAGCTGTTTTGAATTTAAGTCCGCGGCTGCAGTCAGTCAGTATTTCGCCGCGGACGTCTAAAAAGGCCAAAAAGAAGGACAGTGGAATAGAGCATGAAGCTGACGTTTCTGTTAACAATGGCGCTGAGGTGTTGCTCAGGTCAAAGAACAGGCGTTTGTTTTCTTTGGGAAAGTTTAAAGAAACTTACGGGCTTAGTTTTCTGGACCTGGTTCGGGTTTTTCAGAGTGATAAAACTTGTAGTATGGACTGGGTGATATGTGGCTTGTATTTGAATGAGGAAAGGGCAGAGGCTGCAAAAGTGCTGTTGCAGGATCACTGCAGCTACGTCTTTTTAACACAGATGGGGATTGTCAGCCTGATGCTGCTGTCATTTAAAAGTCAGAAAAGCAGGGAGACAGTGTCTAAACTACTCACGGGATTATTTGATTGCAGGGGGGAGCAGTTTTTAGCAGAGCCACCCAAAACCAGAAGCACTGCAGCAGCCTTATACTGGTACAAAAAAAGCACAGTGTCGGGAGCATTTACATATGGCATGCTCCCGGACTGGATAGCCAAGCAAACCCTGATAAACCACCAGCTAGCTGCAGAGAAACCTTTTGACTTGTCAGCCATGGTGCAATGGGCATATGACAATGATTTGTATGAAGAATGTGAAATTGCTTACCAATATGCATGCTGTGCAGAAACAGATGAGAATGCAGCAGCTTTTTTGAAGTCTAATAGCCAGGCGAAACATGTTAGAGATTGTGCTACAATGTGCAGATATTATAAGAGAGCAGAAATGCAGAGGATGTCAATCTCTGAATGGATACACAGGCAGTGCAGAGGTGACTGGAAGGAGGTGGTGAAGTTTCTTAGGCATCAGGGGCTTGAGTTTATAGAGTTCTTAAGTGCATTCACAAAATTTTTAAAGGGCGTCCCCAAAAAAAACTGCATTGTATTTTGGGGCCCCCCGAACACAGGCAAATCTATGTTTTGCATGAGTCTCTTAAATTTTCTGAAAGGCAAGGTGATATCTTATGCAAATAGCAAAAGCCATTTTTGGTTGCAGCCTCTGGCAGATGCCAAGCTTGCTCTCTTAGATGATGCCACAGCGCCTTGCTGGAATTACATTGACACTTTTATGAGAAATGCACTCGATGGCAACCCAGTGTGCATTGACGCCAAGCACAAAGCTCCTTTTCAAATAAAATGCCCACCGTTATTGGTGACCACAAATGTAGATGTCCTGGGTGATTCTCGCTGGCCCTATTTGCGCAGTAGACTTTCTGCCTTTTGCTTTGCTGCGGAATTTCCTTTCAATGAGGATGGGTCTCCCGGGTTTCACCTCAATGACCAGAGCTGGGCATCTTTTTTTGAAAGGTTTTGGCCGCGGTTAGAATTAAGTGAACAAGAAGACGAGGGGGAAGATGGAGAATATCAGCCTGGCCTTAGAGTCTGTGCAAGAGCAACTTCTGACTCTATAGAAACAGACAGTCCAGATTTAAGAGACCAAATTAAACATTGGAAGCTCATCAGGAGAGAGCAGGTGCTCTATTATTGTGCTAGAAGGCGAGGAATAACAAGGGTAGGGATGGCTGTGGTGCCGCCACTTGCTGCAGCACAACAGAGAGCGAAGGCAGCAATAGAGCAGGAGCTTCTTCTGCAGAGTCTTCTAGAGTCTGACTTTGCAGGGGAGCCCTGGACACTCTCGGACACTAGTAGGGAACGTCTCCTTACAGAACCAGCATACTGCTTTAAGAAAGATGGTGAGCAGATTGAGGTGAGGTATGACAACGACCGGGAGAATATGTCCAGCCATGTACTGTGGACGGCCATATACTACCAGAGTGACGATGACAAATGGCGCAAGACACAGGGTCGGGTAGATGCAAGGGGTTTGTTTAAGACGTACTATGTGGACTTTGAGCAGGAGGCCAAGAAATATGGCAAAACAGGGGAGTATGAGATTGTGAATAAACTGACAACACCTATTCTCACTAGTTCCTCGTCTCCGGAAGAAGCTGGA---AGACCTGCTGCAGGACTTCCAAGACGATCTGGAGGGCCTGAGGGATCTTTACAGCAAGATCCCCCGGTGCTTGTTTTAGCGGGGGATGCAAATTCACTTAAGTGTGTAAGGTTTAGGCTCAAGGGGAAACACTCTTCTCTTTTCTGTCGGGTGAGCACCACGTGGACTTGGACAGCACCGTATGGGAGGTGGGGTCGATCACGAATGTTACTGACCTTTAGGGACAACAACCAGAGGGAGATTTTTGAGAAGACTGTCCGGTTGCCACAGTCGGTGCAGTCGTTTCGGGGTTCTTTTGAAGCTTACATGCTTAGGCGAAAACGTGCAGCCCCCAAAGATATTTACCCCCAATGCAAAATCTCCAACACCTGCCCACCCGATGTACTCAATAAAGCTGAGCAAAGCACGCTTGCAGATAAAATTTTAAAATATGGCTCTGCTGGTGTTTTTTTGGGGAGTCTGGGAATTGGTACGGGGCGTGGGTCAGGGGGAACTTTGGGATATGTGCCTGTGGGACAAGGGGTTCGCCTGGGAACACGTGTGTCAACTGTGAGGCCCTCATTGCCAATAAGCAGTGTGGGCACTGCAGATGTCATTCCCATAGATGCAGTAGATCCTTTGGGGCCTGCAGTGCTACCTGGCAATGTGTTTCCCACAGCTGTTGAAGACCCCTTCACAATTCAGCCCCCACGCTTTCCTTCTATTGTTGAAGAG---CCTGTGAGTGTGCACTCTGAAACACCCAAGGTGACCATAGATGGTCAGCCTGCTGTGCTGGAAGTAGTCCCTGAAACCAGAGAACCACGTATCTTGTCCAGAAGCCAGTATGGGAACTCAGCTTTTGAAGTATCTCTCACAGCCTCTGCAGGGTCAGGTGAAACTTCATCCTCAGACCACATTTTAGTGCATGGCTTCACAGGGGGCCATGTTATCGGAGAACAGATTCCCTTGCAAGAATTGGGGGGT---AGATCCTTTTCTAGTACCCTAGAGGCAGAAACAACCTTCACCACAAGCACACCTAAGGCGGATAGGGTCTTCACATCCAGGCGGCTGGAGCAAATTCCAGTGCGTGACCCCGGTTTCATAAGCAGGCCCAGGTCTTTGGTGACATTCCAGAACCCCACATTTGATGAGTCAGTGGACTTGTTCTTTGAAAGGGACGTGGCAGAGCTTGCTCTGGCAGCCCCGAATGAGGATTTTAGAGACTTGGTGTCTCTAAGTAAACCCACCTTTTCTCGCACCCTGGAGGGGAGGGTGAGAGTCAGCCGGCTAGGAACTAAGGCCACTATGCGTACGCGCAGTGGTCTGGTCATAGGTCCACAAAGCCACTACTACTACGACCTTAGTGATATTGCACCTGCAGAAAACCTCGAATTAACCCCCATAGGCAACATGTCTTTGGGTGAACAATCAGGCCAGGCTGTCATTTCCTCTGGCACCAGTGATCTAGAGATTATCAGCTTGTACCCGGAGGAGTTTTTACTTGCTGAAATAGAGTCTGTTGCCAATGATCTGCAGCTGGTGTTTGGAGACAGAAGGGCGCAGCAACCGATTTCGGTCCCGCACATACAAAGACCTAGCCCTCAGGTGGAGGGAGTGTATGTGTCGGTGCCCCCTACCATTCCCACGGATCCTAACAAAACACCAGCCATAATTCTAGAGATTTGGGGCTCAGGGGAAAATTACTCCCTGCACCCATCTTTGCTGAAAAGGCGAAAACGCAAACGGCTCATTTTGATGGCGGTGTGGCTTCCTGCACAGAATAAGTTTTACCTGCCGCCGCAGCCAACAACGCGTGTTTTGCACACCGATGAATATGTCACCAGGACACGCATTTTTTACCATGCAAGCAGCGATCGCCTTTTGACCGTCGGCCACCCTTTCTTTGACATCTACAAAATCATAGTTCCTAAGGTTTCTCCCAATCAATACAGGGTCTTTAGACTGCGCCTTCCAGACCCTAATAACTTTGCTTTTGGTGATAAGTCTTTGTTCAACCCCGAAAAAGAGAGACTGGTTTGGGCCTTAAGAGGCCTAGAAATTGGGAGGGGTCAGCCTTTGGGTGTGGGGGTCAGTGGAAATCCAACCTTTGACAGGTACAGTGATGTGGAGAACGCTAACAAAAATCCCACGGGCCATGCAGACCCTCGCGTCAACATGGCTGTCGACCCAAAACAAACACAAATGTTCATGGTGGGTTGTAAGCCTGCATTAGGAGAGCATTGGGTCAAGGCACGGTGGTGCAATGGTGCTGCGCACGAAAGTCAACAGTGCCCTCCAATTGAGCTCAAAAACACTCCTATTGAGGATGGTGACATGGTTGACATAGGGTTTGGAGCCATGGACTTTAAGAACTTGCAGCAAAACAGGTCTGCAGTGCCTCTTGATATCATTGACACACACTGCAAATATCCTGACTACATCAAAATGGCCAACGACCCATATGGTGATACTTGCTTCTTTTTTGTGAGGCGGGAGCAGTTATATGCACGCCATTTGCTGGCACGATCTGGGCAAGTTGGT---GAGCCAGAGCCTGAGCGCACAGTAGCCACTCGGTACCCCACTTTAAATTACTTTAGCTCTCCAAGCGGCTCTCTTGTCTCTTCTGAGGCACAATTGTTTAACAGGCCATACTGGATACAGCGTTCTCAGGGCCAAAACAATGGCATTGCCTGGGAGAATCAGCTGTTTCTAACAGTGGCTGATAACACGCGTGGTACACCTTTGACCATTAATGTGGGTCCAAATGATAGAGCCGAAGATGGAGAATACAAGGCAGGTAGCTATAAAACCTACCTCAGACATGTGGAAGAGTTTGACATCTCTGTGATTTTGCAGCTTTGCAAAGTACAGCTCACACCTGAAAACCTAGCCACTATTCACACCATGAACCCTGACATCATTGAGAGCTGGCACCTCAATGTCAACCCACCATCAGGAGCTCTTGATGACACATACAGGTACATAACCTCACTGGCTACTAAATGTCCTACCAATGTTCCTCCCAAAGAAAGGGAAGACCCGTATGCACATCTCAAATTTTGGGAGGTCGATTTAAGAGATAAACTGACAGAGCAATTGGACCAAACTCCACTGGGAAGAAAATTCCTCTTCCAAACAAATGTGTTGCAGGGTGGAGGCTCTAAAAGGGTGACTACCTCTGTGTCCCCTGTAAAACGAAGGCGCGGACAAAAA
	PlPV1  ATGGCTCGACCGACATCGGTGGAGGATCTTGGTAAACTTCTTGGGGTACCCTTCATTGACATTCTTCTTCCCTGCACCTTCTGCTCGCGCTTCCTTACTAACCTTGAAAAACTGCATTTCGACAAGAAGCCTCTGTCCTTGCTTTGGAAAGGAGGGTGTGTGTATGGGTGTTGTCAAAGTTGTGTGAGACGTTGCAGCTTTGTGGAAGCAGCCTTCCATCCACATAAAAGGGTCGCAGAGAAGGACTTATATCAGTTGAGCAAGGACCCA------------GTAAGATGCTCTGCGTGTCAAGCAACTCTCAGCACGTCTGAGAAAGTCCGCTGTGCTGCAGAAGGCAGTTTGAGTCGTTGTAGAGGAAGGGTCAGGGGCCCCTGCGACCTTTGTCGCTTGCCTATGATTGGGCAAGGTTCGTCGATAGGTGACATTGTGCTGACAGAGGTT---CCTGAAGCAATTGACCTGTATTGCGATGAGCACATGCCAGACGAGGAGGAGGAGGAGGAGGAGCCGGACGAACGAGAGCCATTTGGCGTGACGGTTGACTGCGGAGTATGTAAAAGGAGAGTGAACTTTGTAGTTCTCTCAGACGGAGAAGACATTCGGCTGCTCTTCAGCCTTAGCATAGTCTGTGTGTCTTGTGTCGAATCGCAAAGCTTCCAACATGGTGGAGGTACTAGTGACTGGGTATTGGTTGAAGCAGAGTGTAGTGATGTAGAGGAAGAATTTTTTGATAAATCTTTAGCAGACTTTGTAGATAACGCAACAGTGTCAGAGTGCGAGGGACTTTCCCTGGAGCTGTTTCGCCAGCAAGAGGCAGATAGAGAGGAAGAACATTTATTACAGCTAAAACGAAAGTATATTCGCAGTCCGAAGGCAGTGGAGAGTCTTAGTCCGCGCCTGGAGAGTATTAGCATATCACCTCGAAAAAACAAAAAGGCGAAAAAACAGGACAGTGGACTAGGACATGAAGCTGGCGATTCTCTTAACAACGGCGCGGAGGCATTATTCAAAAGCAAGAACCAGAGAGCGGTATTGTTTGCAAAGTTTAAGGAGTGTTTCGGGCTGAGTTTCACGGATTTAACAAGGAATTTTAAGAGCGATAAGACGTGCACAGCAGATTGGGTTGTGTGTGGGATATATATAAGTGAGGCTAGAGCTGAGGCAGGTAAGACACTGTTGCAAGATCATTGTGAGTATGTATTTGTATCCCAGGCGGCGTGTTGTGCATTGTGTCTTTTAAGTTTTAAAGCGCAAAAAAATAGAGAAACTGTACTCAAGCTGTTAAAAGGTATCTTTGGTGTTAGGGACTGTCAGCTGATGGCAGAGCCACCGAGAACAAGGAGTGCAGCAGCAGCATTATATTGGTATAAACGAGGAATGTCAAACTGTGCATTTACAGCAGGGCAGCTTCCAGAGTGGATTGCAAAGCAAACGCTGCTGGGGCATCAGCTGGCAGCAGAAAAGCCATTCGATTTATCTCAGATGGTCCAGTGGGCATATGACAATGATCTAGTGGAAGAAAGTGAGATAGCATACCAGTATGCCCTTTTAGGAGAGGAGGACGAAAATGCAGCTGCATTTTTGAACTCTAACAATCAAACAAAACATGTAAAAGACTGTGCAGTGATGTGCAGATACTATAAAAAAGCAGAAAGGGAAAGTATGTCAATGTCTGAATGGATACACAGAAGCTGCAAAGAGCTTTGGAGAGAGATTGTGAAGTTTCTTAGGCATCAGACAGTGAGCTTTGTGTCCTTTATAGCTGCATTTAAGAGGTTCCTAAGAGGAGTTCCTAAAAGCAACTGCATAGTTATATGGGGACCTCCAAATACAGGAAAATCTTTGTTTTGCATGACCCTGTTAAAGTTCCTTAAGGGACGAGTCATCTCGTTCGTTAATAGCAAGAGTCAGTTCTGGTTGCAGCCACTCGCAGATGCAAAGATAGGTTTGCTAGATGATGCTACAAGGCCTTGCTGGGACTATTTTGATGCGTACATGAGGAATGCACTAGATGGCAACCCTATTTGTGTGGACTGCAAACATAAAGCACCCTCGCAAATTAAGTGCCCACCCCTTCTCATTACAACTAACCTCAATGTAATGGGGGATGAGAGGTGGAAGTATCTCAGAAGCAGGCTTTCCAGCTTTTGCTTTCCTACTGAATTTCCCTTTCACGATGATGGGTCTCCTGGCTTTATACTAAATGATGAAAGCTGGGCCTCTTTTTTTGCAAGGTTCTGGACCCATTTAGAGTTAAGTGATCCAGAAGACGAGGGGGAAGATGGAGGCCCTTCGTCAAGCCTTAGACTCTGTACAAGAAGAACTTCTCAATCTCTAGAGAAAGACAGTTCTGACCTGACAGATCAAGTAACGCATTGGAACTTGATGCGAAGGGAGCAAGTTATTTTGCACTATGCACGAAAGAATGCCATCACGAGAGTAGGCATGACCTTTGTGCCGCCACAAAATGTGTCTCAGCAAAAAGCCAAGGAAGCAATTGAGCAGGAACTGTATCTGCAAAGTTTACTAGGGTCAGACTATAGTAATGAGAGGTGGACCCTGTCAGACACTAGCAGGGAGGTGCTCCTAGCACCTCCAATGTACTGCTTCAAAAAGGGCGGAAGGCCAGTTGATGTGAGGTTTGATGGAGATCCTGAAAATGTCACGCAGTACACATTGTGGGGACACATATATTACCAGAATGCAGAGGATGTGTGGCAAAAAACTAAGGGACACGTTGATGATACAGGGTTGTATCGTGTGTATTATGTAGTGTTTAAAGATGAGGCCAAGAGATATGGCACATCTGGCAAGTATGAGGTGTTACATGAACTTACGCAACCTGTTTCCACCAGCGCTCCAACTCCAGAAGAAGTGGGG---CGAAGTCATAGATCGCTGGGAAGAAGACCTGGAGAAAGGCTTGTTCTCGAGGCCAGAGACCCTCCAGTAGTGGTCTTCAAGGGCGAGCCTAATTCGCTAAAATGTCTGCGATTTAGGCTGCGCAAGGGGTATTTTCATTTATTTCAGAAAGTGAGCACGACCTGGAGTTGGACTGCTGGTCAGGGGAGGCAGGGGAGAGCGCGCATGCTGATGTCATTTGATTCTAGCGAGCAGAGAGAGTCCTTTCTGAGGCAGGCACCAATTCCAAGGTCTGTGCAGTGCTTTCTGGGGTCTCTAGATGACTTGATGACTCGCAAACGCCGCGCCGCTCCTCGTGATATATACCCCTCTTGCAAACTGGCAAATACTTGTCCTCCTGATATTGTCGACTCGATTGAAAATAATACTTTGGCAGATAAGATCCTAAAATATGGTAGTGCTGGTGTTTTTTTTGGGAGTCTGGGGATTGGCACTGGGAGGGGTACTGGGGGTAGCACTGGCTACATTCCTCTGGGAGCTGGGGTGCGGCTGAACACGAGGGTGTCCACAGTGAGGCCTAGCTTGCCCATAAGCAGTGTACATCCCACTGATGTCATTCCAGTCGATGCTGTGGATCCTTTGGGTCCTGCAATCGTCCCATTATCAGAGCTGCCCTCCATAGTTGAGGACCCGGATCCTATACTACCCCCTCGCTTTCCCACTGCTGTTGAGGAAAGTGTCATAGACTTTTCACCTGCTTCTCCAAAGGTCACCACAACAGACACCTCAGCACTCATAGAGGTTACTCCTGAAACGAGGCCTCCCAGAATAATATCCAGATCACAGTACTCTAATCCATCATTTGAGGTGCACATCACATCTACATCGGGGTCTGGGGAGTCCTCTGCAGTTGACCACGTATTGATTGATGGCTATTCTGGGGGTGAGGTCATAGGGGAGGAGATTCCGTTGATAGACTTGCAGTCTACAAGGACTTTTAGCACCACTGAGGTTAGGGAGACCTCCTTCTTCACCAGCACCCCACGAGGTGAGACCCTGTATAAC---AGACGCGTGCAGCAGGTTCAGGTTGTTGACCCTGCATTCCTGTCACGTCCTGGTGCACTCGTGACATTTGACAATCCTGCATACACGGACGATGTGGAGTTAATTTTTGAGCAGGATTTAGATGATCTTGCACGTGCAGCTCCACATGAGGATTTTAGAGACATTGTGTCTCTAGGCAGGCCTGTTTATGGCCGTAATCCACAGGGTGGGGTTCGAATAAGCAGGCTAGGACAAAAAGCAACTATGAGAACAAGGAGTGGTTTAAGAATTGGGCCCCAAAGCCACTTTTTTTATGATATAAGTGAAATTGCTGAGCCAGAG---CTTGAGCTTGTGCCATTGGAGCCACCCTTTGTTGGAGAGCAAACAGGGGAATCAGTAGTGGGGTCTGCACTTGGCGAATTTGAAACAATAAGCTTATATCCTGAGGACACACTTATTGATGAGTATGAAGTAGTTGGCAGTGACTTGCAACTGATAATTGGGGATTCTGGAGGTGAGCGACCGATACCGGTCGCTGACTTTGCCAGGCCCCCAGCAAAGCTGGATGGGGTTCAGGTGTCTCGCTCAGCCACTGTGCCAGTTATTCCTGAGGACACTCCATTAATCATTATTGAGGTTTTGGATGGGAGTGGAGACTATTTTCTGCACCCCTCACTTTTTCGTAAAAGG---CGCAAACGACCTTTTTTTATGGCGGTCTGGCTTCCTGCACAGAATAGATTTTACCTGCCCCCGCAGCCATCAACCAAAGTGCTCAACACCGATGACTATGTCACTAGGACGTCTATTTTTTACCACGCTGGGAGCGAGCGGCTTTTGACCGTGGGTCACCCACTTTATGATATATATGATGTAATTGTTCCCAAAGTCTCTGCTAATCAGTACAGAGTTTTCAGGATTCGTTTACCAGACCCCAACAATTTTGCATTTGGTGACAAAGCAATATTTGATCCAGAAAAGGAACGCCTGGTATGGGCTGTTCGTGGTTTAGAGATTGGTCGTGGTCAGCCTCTAGGCGTGTGCGTCAGTGGAAATCCTTTATTTGATAAGAATAACGATGTGGAGAACCCCACAAAATATTTTGCTAACCATGAGGATAATAGGGTTAATGTGGCATTTGACCCCAAACAAACACAGCTTTTCATGATTGGCTGCAAGCCTGCAATTGGGGAGCATTGGGGTCAGGCTAGGCGGTGTGTTGGGGAAGGCCACACGCCGGGCCACTGCCCTCCAATTGAACTAAAGAACACAACAATAGAGGATGGAGATATGATAGACATTGGCCTGGGTGCAATGGATTTTCGTGTGCTGCAGCAAAATAAGGCTGGGGTACCACTGGATATATCTAACAGCGAGTGCAAGTATCCAGACTACATTAAGATGGCAAATGACCCATATGGGGACAATTTATTTTTCTATGTGAGGCGTGAGCAGCTATATGCAAGGCACATGTTCACAAGATCTGGGAACTTAGGTAATGAGACAGTACCCACAGATAGATATGTTAATAGGATCCCTACTTCTAATTATTTCAGCACTCCCAGCGGTTCACTGGTATCCAGTGAGGCTCAGTTGTTTAATAGGCCATACTGGATACAGAGATCTCAGGGTCAAAACAATGGCATTGCCTGGCAAAATCAATTGTTTATCACTGTGGTTGACAACACGCGGGGAACTTCACTCAATATTATAATGGGCAAAGATGATAAAACAGCAACTGGAGACTTTAACCCTGCAGACTATAGGTGCTACATGAGACATGTAGAGGAGTATGAAATATCTTTGATCTTACAGCTTTGCAAGGTTAAATTAACACCTGAAAATCTAGCCTTCATACACACCATGAATCCTGATATAATTGAGGATTGGCACCTGAATGTCAATCCTCCTGCAGGAGCTATTGATGACGTTTATAGATTTATCAACTCTCTTGCTACGAAGTGCCCAGATAATGTCCCACCCAAAACAAGGGAAGACCCATATGGCCTCTATAGATTCTGGGAGGTGGATCTCAAAGATAAAATGACTGAGCAGCTGGATCAAACACCTTTAGGGCGCAAATTTTTATTTCAAACAGGGGTCTTGCAGCGTAGAGCTAGGCCCAGGGTTTCCACAAGCACTACCGCTGTAAAGAGAAAGAGGGCATCTAAG
	PlpPV1 ATGGCGCGTCCATCAACGGTTAAAGGTCTCTGCGCAGCCACAGGGGCTGCATTTTCTGATTTTCTGTTGCCTTGCACTTTTTGCCTGCGCTTTCTCACTTCTGTAGAAAAAGGCTTTTTCGATGCTTGCCCTTTGCAATTGCAGTGGAAGCGAAACTCAGCTTTTGGGTGCTGTCTCAGCTGCATAAGAAAGTGTGCATCGGTTGAACGCTCAGTGTTTTTTGAGAGAAAACTCACAGATGCAGAACTAGCAATTTTATTACAGAAAAGAGACGAGTGTTTCATTAGGTGTGGCTATTGCATGAAGCAGCTGGAAGCCTCAGACAAACTTCGGTGCTGTCTTGCACAGGAATTGGACGTTGTCAGAGGCAGGGTTAGAGGAGTCTGTAGTCTTTGTCGCCTATCTATGATTGGGGTTGCACCCACCATCGGGGACATTGTGCTGACAGAGCAGTCACCAGAAACGGTCGATCTTCGTTGCTATGAGCAAATGCCGGGTGAGGAGGAGGAG---GTGGAGTCCCAATCGCGTGATTTATACAGGGTGTCAGCGTCCTGCGGTCTTTGTGGCAGTGGGGTGAGGTTCGCCTGCCTCGCAGCCGGAGAAGAGATTCTTCTTCTCTTCACTTTGCAGTTTGTTTGCGTACCCTGTGTGAAACAGCAGAAACTTAATCATGGCGGAGGTACTAGTGATTGGGTTCTGTTAGAAGCTGAATGTAGCGATGTTGACGAAGACGTGTGTGATTCTGACATTTCTGACTTAGTAGACAATGCTTCTGTGCACGAATGCCAGGGACTTTCCCTGCAACTGTTTCGCCTACAGGAGCAAACAGAATCTGATGACCAGTTACAACAGTTAAAACGAAAGTATATTGCTAGTCCTAAAGCTGTACTTAATTTAAGTCCGCGGTTGCAGGCTGTTAGTATCTCACCGCAGACGTCTAAAAAGGCCAAAAAACAGGACAGTGGAGTAGATCATGAAGCTGACGATTCTGTTAACAATGGCGCCGAGGCGTTGTTTAAGTCAAAAAACAGGCGCTTGTTTGCGTTGGGGAAGTTTAAGGAAAATTTTGGCATTAGTTATATGGACTTAGTTCGGGTGTTTCAAAGTCATAAAACTTGTAGCATGGACTGGGTTATCTGTGGATTGTATTTACATGATGAACGATCTGAAGCTGCAAAAGTGTTGCTGCAAGATCACTGTGCCTACATTTTTTTTACTCAAATGGGCATTGTGACTTTAATGCTCCTTGCTTTCACTAGCCAAAAAAGCAGGGAAACTGTGTTCAAACTGCTCACAAAACTGTTTGATTGTAAAGAAGAACAGTTTTTGGCTGAACCTCCTAAAACCAGGAGCACTGCTGCAGCGTTATACTGGTATAAAAAAAGCTTGCTTGCTGGAGCTTTTACATTTGGCATCTTCCCTGAATGGATAGCCAAGCAGACATTAATAAACCACCAGTTAGCTGCAGAGAAGCCTTTTGATTTGTCTGTAATGATTCAGTGGGCTTATGATAACAACATCACAGAGGAGAGTGAAATTGCTTACCAGTATGCAATGTTTGCTGACACAGATGAGAATGCAGCAGCATTTTTAAATTCAAATAACCAAGCTAAACATGTCAGAGACTGTGCCACAATGTGTAGATATTATAGACGAGCGGAGATGCAGAGAATGACTATGTCTGAATGGATTCATAAGCAGTGTAAAGGTGACTGGAAAGAGGTTGTGAAGTTTTTAAGATATCAGGGCTTAGAATTTGTGGAGTTTCTTAGCGCCTTTACCAAGTTTCTTAAAGGAGTGCCAAAAAGGAATTGCTTAGTATTTTGGGGCCCACCAAACACAGGAAAATCTTTGTTTTGCATGACTCTTTTAAAATTTCTTAGAGGGAAGGTAATCTCCTATGTTAATAGTAGGAGCCAATTTTGGTTGCAGCCTTTAGCAGATGCCAAGGTAGCTTTACTAGATGATGCCACAGTACCTTGTTGGAATTATTTTGACACTTTTTTGAGGAATGCTCTGGATGGCAACCCAGTGTGCATAGATTGCAAGCATAAAGCACCCTTTCAAATAAAATGTCCGCCTTTATTAGTGACCACTAACTTAAATGTCAAGGGCGATGAGCGCTGGCTTTATCTGCACAGCAGGCTTTCTGCCTTCTGCTTTGCTAATGAATTTCCTTTCAAAGAGGATGGGTCGCCTGGGTTCAACCTAAATGACCAGAGCTGGGCCTCTTTTTTTAAAAGGTTTTGGCTGCGGTTAGAGTTAAGTGATCAAGAAGACGAGGGGGAAGATGGAGAATGTCAGCAAGGCCTTAGAGTGTGTACAAGAGCAACTTCTACATCTGTAGAAAAAGACAGTGCAGAGCTAAGAGATCAAATAATGCACTGGAACCTCAACAGGAGGGAGCAGGCGCTTTATTATTGTGCTAGGAAGCAAGGAATTACAAGAATAGGGATGAACCCAGTCCCTACACTCGCTGCAGCACAACAAAAAGCAAAAAGTGCAATAGAGCAGGAACTGCTTTTGCAGAGTCTTCTGGACTCTAAGTATGCAGATGAGCCCTGGACACTGATGGATACCAGTAGGGAGCGCCTGTTAGTGGAGCCCCCTTACTGTTTTAAGAAGGGGGGCCAGCAGGTAGAAGTGAGGTTTGACTGCGACCGGGAGAACGTCTCCAGATATGTGTTATGGACTGACATATATCACCAGACTGAACAAGATCAGTGGCGCAAAACAAAAGGTCAGGCAGATAACAGGGGACTGTTTAAAGTATACTATGTGGACTTTGAGGATGAAGCCAAAAAGTTTGGCAAAACTGGGCACTATGACATTGTGAGTAAACTGACAACACCTGTTCTCACTAGTCCCCCGTCTCCAGGAGAAGTTGGA---AAAGCTGTTTCAACAGTTCCGAGACGATCTGGAGGGCGCCTTCTACTCGACGCTCGTGATCCCCCAGTCCTTGTTTTAAAAGGGGATCCCAATTCTCTTAAGTGTACAAGGTATAGGCTCAAAGGAAAATACTCTCATCTTTTCTGTCGGGCAAGCACTACTTGGCAATGGACATCTTCTACCGGGAGGTGGGGTCGATCTCGAATGCTCCTGACATTTACAGATACAGCACAAAGGGACTTGTTTGAGAAGGCTGTCAAATTGCCTAAGTCAGTGCAGTTTTTTCGGGGTTCATTTGAAGATTTAATGCTAAGGCGAAAACGTGCAGCCCCCTCAGATATCTACCCCCAATGCAAAATTTCCAATACCTGCCCCCCTGATATACTCAATAAAGCTGAGCAAAACACGCTTGCAGATAAAATTTTAAAATATGGTTCGGCTGGTGTTTTTTTGGGAAGTTTGGGAATCAGCACTGGGCGAGGGACGGGGGGCTCATATGGCTATGTGCCTGTTGGACAAGGGGTGCGGTTAGGAACCAGAGTCTCAACTGTCAGGCCTACATTGCCTATTAGCAGCGTGGGCACTGCTGATGTGATTCCTGTGGATGCTGTAGATCCTTTGGGACCAGCAGTTCTTCCAGGAAATGTGTTTCCCACAGCTGTAGAAGACCCTATTCCTATACAACCTCCCAGATTTCCTTCAGTTGTTGAGGAC---CTTCTTCCTGTGCAGCCAGAAACACCCAAAGTGACAACAGATGGACAACCAGCAGTATTAGAAGTTGTCCCTGAAACAAGAGAGCCTCGCATCTTAACAAGAACCCAATATAGCAACCCAGCTTTTGAGGTGTCTTTGACCACTTCTGCTGGCTCAGGAGAAACATCAGCTTCAGACCACATTTTAGTTGAAGGGTTTTCTGGTGGGCACACAATAGGCGAGCGCATTCCCCTGCAAGAATTGTCACCC---AGGTCATTCTCTACCACTGTTGAGGAAGAAACAACCTTTACCACTAGCACTCCTGCAGCTGAAAGGGTCTTTCAGTCTAGGCAATTTCAGCAGGTAAGGGTGCAAGACCCTGCGTTTTTGGCGAGGCCAAGGTCATTGGTCACGTTCCAAAACCCTGTTTTTGATGAGTCAGTTGACTTACTTTTTGAGCAAGACGTGGCAGATATTGTTTTGGCAGCACCTCATGAGGATTTTAGAGATTTGGTGTCCCTCAGCAAACCTGTGTACTCTCGGACACAAGAAGGCAGGGTGAGGGTCAGTCGATTGGGAACAAAAGCCAGCATGCGCACACGCAGTGGATTGGTCATTGGGCCACAAAGCCATTACTACTATGACCTTAGTGATATAGCTCCTGCAGAAAACATAGAGCTGTCCCCCATAGGCAACTTTTCTTTAGGGGAACAATCAGGACAATCAGTCATCTCCTCTGGCACCAGTGACATGGAGATTATAAGCTTGTATCCTGAGGAGTTGTTACTTGATGAGATCGAATCCGTTGCCAATGATCTGCAGCTGGTGTTTGGAGACAGAAGGGTGCAGCAACCGATTTCGGTCCCAAACATACAAAGGCCTAGCCCGCAGGTGGAGGGCGTGCATGTGTCAGGGCCCCCTACCATTCCCACACATCCCGAAACAACACCAGCAATTGTGATAGATATCTGGGAATCAGGGAATAGTTATTCTCTGCACCCATCTTTGCTGAGAAAGAGAAAACGCAAACGGCTTTTTTTGATGGCGGTTTGGCTTCCTGCACAGAATAAGTTTTACCTGCCACCTCAGCCAAGCACGCGTGTTTTGCACACCGATGAGTATGTGACCAGGACACGTATCTTTTACCATGCAAGCAGTGATCGTCTCTTGACAGTCGGACATCCTTTTTTTGACATCTACAATATTATTGTGCCCAAAGTTTCTCCAAACCAGTACAGAGTTTTTAGGTTGCGTCTTCCCGACCCCAATAACTTTGCCTTTGGAGATAAGTCACTGTTCAATCCTGAAAAAGAAAGATTAGTTTGGGCATTGCGGGGCTTAGAGATTGGGCGAGGACAGCCCTTGGGAGTGGGAGTTAGTGGAAACCCTACTTTTGACAAGTACAATGATGTTGAAAATCCTAACAAAGTGCAACTTGGGCATGCTGACCCTCGCATGAACATGGCAATTGACCCTAAACAGACACAAATGTTTATGGTTGGTTGTAAACCTGCCTTGGGAGAGCATTGGGTAAAGGCAAAATGGTGCAATGGTGCAGGCCATGCAAGCCAGCAGTGCCCTCCAATTGAGCTCAAAAACAGTCCAATAGAAGATGGAGACATGGTTGATATTGGTTTTGGTGCCATGGATTTTAGAAATCTGCAACAAAATCGGTCAGCAGTTCCTCTAGACATTGTTGACACCCAGTGCAAATATCCTGATTATATCAAAATGGCCAATGAGCCATATGGAGACCGGTGTTTTTTCTTTGTGAGGAGGGAGCAATTGTATGCAAGACACTTGCTGACACGCTCAGGTGAAGTGGGG---GAGCCTGAACCTACACGAACTGTGGCTACTAAATACCCCACACTCAACTATTTTAGTTCCCCCAGTGGGTCACTGGTGTCCTCTGAGGCACAATTATTTAACAGGCCTTACTGGATACAAAGATCTCAAGGCCAAAACAATGGAATTGCTTGGGAAAATCAATTGTTTGTCACTGTAGCTGACAATACACGTGGCACACCTTTGACCATTAATATTGGTCCGAATGACAAGGCTCAAGTTGGAGAATACACTGCAAATAGTTATAAAACATACTTGAGACATGTAGAAGAGTTTGAAATCTCAGTGATTTTGCAGCTATGCAAAGTGCAGCTTACTCCCGAAAACCTAGCTACAATTCACACAATGGACCCTGCCATAATTGAAAGCTGGCATCTCAATGTCAACCCTCCCTCTGGAGCTCTTGATGACACATATAGATATATCAATTCTTTAGCAACCAAATGCCCTACAAACGTCCCACCAAAAGAAAAAGAAGACCCTTTTAAAGGTCTCAAATTTTGGGAAGTTGATTTGAGAGATAAATTAACAGAGCAATTAGATCAAACCCCACTTGGGAGGAAGTTTCTGTTCCAGACTAATGTGTTGCAGGGTGGAGGCTCAAAAAGGGTGACTACATCTGTGTCCCCTGTCAAACGAAGGCGCGGAAACAAA
	UuPV1  ATGGCGCGACCATCCACTGTCAAAGGTCTCTGCGCAGCTACCGGAGCTGCGTTTTCTGATTTGCTGTTGCCTTGCACCTTTTGCCTGCGCTTTCTTACTGCTGTAGAAAAAGGTTTTTTTGATGCTTGCCCTTTGCAATTGCAGTGGAAAAAGAACTGTGCGTATGGGTGTTGCCTCAGCTGCCTGAGAAAGTGTGCCTTGCTTGAACATAACGTTTATTATGAAAGAAAACTTTCTGATTCTGAGCGAGTAGTTTTGGGCCAGAGAGTCGATGAGTTTTCTGTGAGGTGTGGCTCTTGCATGAAACTGCTGGAAGCTTCGGAGAAACTTCGGTGCTGCAGTGAGAACAAATTGGACGTTGTGAGAGGAAGGGTTAGAGGAGTCTGTGGTCTTTGTCGACTAGCAATGATTGGGGTGGCACCTACCATCGGGGACATTGTGCTGACAGAGCAGCCACCAGAAACGGTTGATCTTCGTTGTTATGAGCAAATGCCTGGTGAGGAGGAGGAGGAGGTGGAGTCCCAATCGCGTGATTTATACAGGGTGTCAGCGTACTGCGGTCTCTGTGGCAGCGGGGTGAGGTTCGCCTGCCTTGCAGGCGGAGAAGATCTTCTTCTTCTCTCCTCAGTGCAGTTTGTTTGCGTGTCCTGTGTGAACCATCAGAAACTTAATCATGGCGGAGGTACTAGTGACTGGGTACTGTTAGAAGCTGAATGTAGCGATGATGACGAAGACGTGTGTGATGCTGACATTTCAGATTTAGTAGACAATGCTTCTGTGCACGAATGCCAGGGACTTTCCCTGCAACTGTTTCGCCTACAGGAGCAAACCGACTCTGATGAGCAGTTACAACAGTTAAAACGAAAGTATCTATCTAGCCCTAAAGCAGTTCTTACTTTAAGTCCGCGGTTGCAGGCAGTTAGCATATCACCGCGGACGTCTAAAAAAGCCAAAAAGCAGGACAGTGGAATAGCTCATGAAGCTGACGATTCTGTTAAAAATGGCGCTGAGGTGTTATTTAAGTCTAAGAACAGGCGCTCGTTTGCATTGGGGAAGTTTAAAGAGACATTCGGGCTGAGTTTTATGGATTTGGTGCGGGTGTTTCAAAGTGACAAAACTTGTAGCATGGACTGGGTGATATTTGGGTTGTATTTACAGGAGGAAAGGTGTGAGGCTGCAAAACTGTTGCTGCAGGATCACTGTGCTTACATTTTCTTTACTCAAATGGGCATTGTTACTTTGATGTTGCTGGCTTTCACGAGTCAAAAAAGCAGGGAAACTGTGTTTAAGCTGCCAACCAAATTGTTTGATTGTAAACCAGAACAATTCTTTGCCGAGCCTCCTAAAACCAGAAGCACTGCAGCAGCTTTGTATTGGTATAAAAAAAGCTTGCTGGCTGGAGCTTTTACATTTGGCGTTTTCCCTGACTGGATAGCTAAGCAGACTTTGATAAATCACCAGTTAGCTGCAGAAAAACCTTTTGACCTGTCTGTAATGATTCAGTGGGCTTATGATAACCATGTGGTTGAGGAGAGTGAGATTGCTTATCAGTATGCAACTCTTGCTGACACAGATGAGAATGCAGCAGCATTTTTGAATTCGAATAATCAAGCTAAGCATGTTAGAGACTGTGCCACAATGTGTCGTTACTATAGAAGAGCTGAGATGCAGAGAATGACAATGTCTGAATGGATTTATAAACAGTGTAAGGGAGACTGGAAGGAAGTAGTCAAATTTTTAAGGTTCCAGGGCTTAGAATTTATGGAGTTTCTCAGTGCTTTTACTAAGTTTTTGAAAGGAGTTCCAAAAAGAAACTGCTTAGTTTTTTGGGGCCCCCCCAACACAGGCAAGTCATTGTTCTGCATGAGCCTGCTAAAGTTTCTGAAAGGAAAGATAATCTCTTACGTCAATAGTAGGAGTCAATTTTGGTTGCAGCCTTTGGCAGATGCCAAGTTAGCTTTACTAGATGATGCCACAGTGCCTTGCTGGAATTATTTTGACACTTTCTTGAGAAACGCTCTGGATGGCAACCCAGTGTGCATAGATTGCAAGCATAAAGCACCTTTTCAAATCAAATGCCCACCACTTTTGGTGACCACAAACGTGAACGTAAAGGGCGATGAGCGCTGGCTTTACCTGCACAGTCGGCTTTCTGCCTTCTGCTTTGCTACTGAATTTCCTTTCACCGAGGATGGGTCGCCTGGGTTTCTTTTAAATGACCAGAGCTGGGCCTCTTTTTTTACAAGGTTTTGGCTGCGGTTAGAGTTAAGTGATCAAGAAGACGAGGGGGAAGATGGAGAATGTCAGCAAGGCCTTAGAGTCTGTACAAGAGCAACTGCTGGCTCTGTAGAAAAAGACAGTGCAGAGCTCACAGAACAAATTAGGCACTGGAACCTCAACAGGAGGGAACAGGTGCTCTATTACAGTGCTAGACAGCAAGGAATAACAAGAATAGGGATGAACCCTGTCCCTTCACTTGCTGCTGCACAACATAAAGCAAAGGCGGCTATAGAGCAGGAATTGCTTTTGCGGAGTCTTCTGGACTCTGGCTTTGCAGGCGAGCCCTGGACATTGATGGATACCAGTAGGGAGCGCCTGTTAGCGGATCCACCTTACTGCTTTAAAAAAGGGGGCCAGCAGGTAGAAGTGAGGTTTGACAACGACCGGGAGAACGTCTCCAGATATGTGTTATGGACCGACATTTACCACCAGACTGCAAGTGATGACTGGCGAAAAACAAGAGGTCAGGCAGATAACAGGGGACTGTATAAATCATACTATGTGGACTTTGAGCAGGAAGCCAAGAAGTTTGGCAAAACAGGGCATTATGCAATTGTTAGTAAACTGACAACACCTGTTCCCACTAGTCCTCCGACTCCAGAAGAAGTTGGG---AAACTTGCTACTTCTGTCCCCAGAGGATCTGGAGGGCGTCTTCTGCATGAGGCCCGAGATCCCCCCATCCTTGTGTTAAAGGGGGATCCCAATTCTCTTAAGTGTACAAGGTATAGGCTCAAGGGGAAATACTCTGATCTTTTCTGTCGGGCAAGCACGACCTGGCAATGGACATCTTCTACAGGGAGGTGGGGTCGATCTCGAATGCTTCTCACTTTTGCAGACCGAGAACAAAGAGACTTGTTTGAGAAGACTGTCAAATTGCCTAAGTCTGTGTCATATTTTCGGGGTTTTTTGGAAGATTTAATGCTAAGGCGAAAACGTGCAGCCCCTTCTGATATTTACCCACAATGCAAAATTTCCAATACCTGCCCGCCTGACATACTCAATAAAGCTGAGCAAAACACGCTTGCAGATAAAATTTTAAAATATGGATCGGCTGGTGTTTTTTTGGGGAGTCTGGGAATTAGTACTGGGCGAGGGACGGGGGGCTCCTATGGGTACGTGCCTGTTGGGCAGGGAGTGCGGTTGGGGACACGGGTGTCAACGGTCAGACCTACTCTCCCTATCAGCAGTGTGGGCTCTGCAGACGTGATTCCTGTTGATGCAGTGGATCCACTGGGGCCTGCTGTTCTTCCAGGCAATGTTTTCCCCACGGCTGTCGAAGACCCTGTCACTATCCAACCTCCCCGATTTCCATCCATCGTTGAGGAC---CTTCTACCTGTGCAACCTGAGACTCCCAAAGTAACCACAGATGATCAGCCAGCGGTGCTCGAGGTGGTCCCTGAAACCAGAGAGCCCCGCATCCTCACTCGAACACAGTATAGCAACCCAGCTTTAGAGGTGTCTCTCACTGCTTCTGCTGGCTCCGGTGAAACCTCAGCTTCAGACCACATCTTAGTGGAAGGCTTCTCTGGCGGGCATTTCATAGGCGAGCGTATTCCCTTGCAAGAGTTGTCCCCA---AGGTCATTTGCTACCACTGTAGAAGAAGAAACCACCTTCACTACTAGCACCCCTGCAGGTGACAGGGTCTTGTATTCAAGACACATTCAGCAAATCAGAGTGCAAGACCCAACTTTTCTGTCAAGGCCAAGGTCTTTGGTGACGTTCCAGAACCCTGTATTTGATGACTCAGTGGACTTAATTTTTGAGCAGGATGTGGCAGATGTTGCTCTGGCAGCACCTCATGAAGACTTTAGAGATTTGGTCTCTCTCAGCAGACCTGTCTTTTCTCAAACACAAGAAGGCAGGGTGAGGGTCAGCCGACTCGGGACGAGAGCTACCATGCGTACACGCAGTGGGCTGGTCATTGGTCCTCAGAGCCATTACTACTATGACCTGAGTGACATAGCTCCTGCAGAAAACATTGAGCTTTCTCCCATTGGCAACTTTTCTTTAGGTGAGCAATCAGGCCAATCTGTCATCTCCTCTGGCACTAGTGATCTGGAGATTATCAGTTTGTACCCTGAGGAGTTGTTACTAGACGAGATCGAATCCGTTGCCAATGATCTGCAGCTGGTCTTTGGAGACAGAAGGGCGCAGCAACCGATTTCGGTCCCGCACATACAAAGGCCTAGCCCGCAGGTGGAAGGCGTCCATGTGTCTAAGCCCCCCAGCATTCCCACACTTCCTGAAAAAACACCAGCTATTGTGATCGAAATCTGGGGATCAGGAAACAGCTACTCTCTGCACCCATCTTTGCTGAGTAAGAGGAAACGCAAACGGCTTTCTTTGATGGCAGTTTGGCTTCCCGCGCAGAATAAATTTTACCTGCCACCGCAGCCAAGCACGCGTGTTTTGCACACCGATGAGTATGTGACAAGGACACGTATCTTTTACCATGCAAGCAGCGATCGCCTCTTGACAGTCGGCCATCCATTCTTTGACATCGTCAAAGTTACAGTGCCTAAGGTTTCACCCAACCAGTACCGAGTTTTTAGGCTCCGCCTACCCGACCCCAACAATTTTGCATTTGGTGACAAATCTTTGTTTAATCCCGAAAAAGAAAGATTGGTTTGGGCTCTGAGAGGTTTAGAGATTGGACGTGGGCAGCCTCTGGGGGTTGGTGTGAGTGGCAACCCTACCTTTGATAAGTACAATGATGTTGAGAATCCAAACAAAATGCAAACTACTCATGCTGACCCTCGCATGAACATGGCCATTGACCCTAAACAAACTCAAATGTTTCTGGTGGGTTGCAAACCTGCATTAGGGGAGCACTGGATAAAGGCCCGCTGGTGTAATGGGGCAGGCCACGAGAGCCAACAGTGCCCTCCAATCGAGCTAAAAAACAGCTTGATTGAAGATGGAGACATGGTAGACATAGGTTTTGGTGCTATGGATTTCAAAAACCTGCAGCAAAATAGATCTGCAGCTCCTTTAGACATTGTGGACACACAGTGCAAGTATCCTGATTATATCAAAATGGCCAATGAGCCATATGGGGATAGATGTTTTTTTTTTGTGAGAAGAGAGCAATTGTATGCAAGGCACCTCCTAACACGCTCTGGTGTCGTGGGT---GAGCCTGAGCCTGAACGCACTGTGGCTACCAGATACCCCACACTCAACTATTTTAGCTCTCCCAGTGGGTCTCTTGTGTCTTCTGAGGCGCAACTTTTTAACAGACCTTACTGGATTCAAAGATCACAAGGCCAAAACAATGGAATTGCTTGGGAAAATCAACTGTTCATTACTGTCGCTGACAATACGCGCGGTACTCCCCTGACCATAAATATTGGCCCTGATGACAAGGGCAAACCTGGAGAATACACTGCAGACAGCTATAAAACCTATTTGAGACATGTTGAGGAGTTTGAAATTTCGGTGGTCTTGCAGTTGTGCAAAGTACACCTCACTCCTGAAAACCTGGCCACCATTCACACCATGGACCCTAATATTATAGAAAGCTGGCATTTAAATGTGAACCCACCCTCTGGAGCTTTAGATGATACCTATAGATATATCAATTCATTGGCAACTAAATGCCCTACAAACGTCCCACCTAAAGAAAAAGAGGACCCTTTTAAAGGATTTAAATTCTGGGAGGTGGATCTAAGAGATAAATTAACTGAGCAATTAGACCAAACCCCACTTGGTAGAAAGTTCTTGTTCCAGACTAATGTGTTGCAGGGTGGAGGCTCCAAAAGGGTGACTACATCTGTGTCCCCTGTAAAACGAAGGCGCGGAAACAAA

;
End;
