# Supplementary material for: Ancient papillomavirus-host co-speciation in Felidae
Source: Genome Biol. 2007 Apr 12;8(4):R57. doi: 10.1186/gb-2007-8-4-r57 (PMC1896010; doi:10.1186/gb-2007-8-4-r57)
Supplement: Additional data file 5 — Alignment of the URR (NCR1) of the feline PVs, used for calculation of the URR evolutionary rate. [file gb-2007-8-4-r57-S5.nex]

#NEXUS

Begin DATA;
	Dimensions ntax=5 nchar=409;
	Format datatype=NUCLEOTIDE gap=-;
	Matrix
	[          1         11        21        31        41        51        61        71        81        91        101       111       121       131       141       151       161       171       181       191       201       211       221       231       241       251       261       271       281       291       301       311       321       331       341       351       361       371       381       391       401       ]
	[          |         |         |         |         |         |         |         |         |         |         |         |         |         |         |         |         |         |         |         |         |         |         |         |         |         |         |         |         |         |         |         |         |         |         |         |         |         |         |         |         |         ]
	PlpPV1_URR TAAAT--GTCACTATAATTAAAATAATAGC-GTGGTCAGTTTGTTT-TTTTAAATTGTCCAATGAACTGCATGCGCGCGCTTTGCTTTTTTTGCACGGGTGCCAGAACTGCACTTAGAG-TTGGCCGCCTGCCGTGTCAAAAGCAAC-CCGGCCAAAAAAGTGTCCTGCCAAAAAAA-AGGATTATCAAAACCGCTAGCGTTGTTGGCTGCCATCCCGGAACCACAAGAGTTAGTCAGCGACCGGAGGCGGTCGATCGTTTGAGGTATGTGTTCTGATTGTTGTTAACAACCACAATCGCTCCTAAAAAAAGT---TGAATGCCAGAAACGGTCTGGAGGGACCGAATTCGGTCGTTTGCGTTTTGAT-TATAAGGTCTGCGTGAG-AAAACGTTGGAGGGCATTCATG
	UuPV_URR   TAAAGTGTCACCCTTAATTA-AATATTAGC-GTGGTCAGTTTGCTT-ATTTGAATTGCCCAATAAACTGTGTGCGCGCGCCTTGCT-TTTTTGCACCGGTGCCAGACATGCACTTAGAC-TTGGCTGCCTGCCGCGCCAAAGACAGGCCCAGCCAAAAAATTGTCCTGCCAAAAAGGTTGGATTAACTGAACCGCTACCGGTGTTGGCAGCGCTCCCGGAACCACAAGAGTTACTCATAGACCGGAGTCGGTCAACCGTTTAAGGTATGTGTTCTGGTTGTTGTTAACAACCACAATCGCTCATAGAAAAAGT---TGACTGCCAGAAACGGTCTGACGCGACCGATATCGGTCGCAGGCATTTTGAT-TTTAAGGTCTGCGTGAA-GTGAC-TCGGAGGGCATTCATG
	PcPV1_URR  TAAAT--ATCTACATAATTAAGATAATAGC-GTGGTCAGCGTGGTGATTTTGAATGGTCCAATGGCCTCTGTGCGCGCGCTTCCCTAGTTTTGCAACAGTGCCAAAACAGCACTTATCCCTTGGCTGCCTGCCGCGCCAAAAGCGTG-CCGGCCAAGAAATTGTTCTGCCAAAAGCA-AGGATTATCGAGACCGCTACCGGTGTTGGCGCACTTCCCGGACCGAAAAGGTTTACTCATCGACCGGAGACGTTCGAACGTGTAAGTTCTGT-TTCTCATTGTTGTTGACAACCACAATCGTCTGTAAAAAAAGTTGCTCACTACT----TCGGTCGGGAGCGACCGGATTCGGTCGCTCACAGTTTGGTGTATAAGTTCTGCAGCTA-CAGAC-TCGGAGGGCATTCATG
	FdPV1_URR  TAAATGGATGTAATTGATT----TAATAGCTTTGGTCAGTTTGTTC-ATTTAAATGGGCCAATGGCCTGTGTGCGCGCGCTCT-CTAAATTTGCACCAGTGCCAGCACTGCACTTAAACCTTGGCGGTCTGCCTCGCCAAA---GTG-TCTGCCAAGAACTTGTACTGCCAAAAAAT-AGGATTACCGTAACCGCTACCGGTGTTGGCTGTTTTCCCGGACCGA-AAGAGTTACTCATAGACCGGAGGCGATCGAACGCTTAAGGTATGTCTTCTGATTGTTGTTAACAACCACAATCGCCTCTAAAAAAATA----AGACACCGAATCCGGTC-GGAGAGACCGGATTCGGTCTTCTGGCATTCTAGGTATAAGCTGTGCCTGTA-CGTGT-TTGGAGGGCATTCATG
	LrPV1_URR  TAAAGCAATGTAATTAAAGATAATAATAGT-CTGGTCATCTTGGTT-TTTTAAATGGGCCAATGGCCTCTGTGCGCGCGCTTTGCAGAATTTGCACCAGTGCCAGCAGTGCACTTTACCTTTGGCCGCCTGCCGCGCCAAGAACGTG-CCAGCCAAAAAAGTGTCCTGCCAAAAAAA-GGGATTACCTAGACCGCTACCGGTGTTGGCAGACATCCCGGAACGA-AAGAGTTGCTCATCGACCGGAGACGTTCGAACCTGTAAGGTATGTGTTCTTATTGTTGTTAACAACCACAATCGGCT---AAAAAATATTCTGTGTGCCAGAAACGGTCGGCAGCGACCGGATTCGGTCGTCTGACTTTTGGTGTATAAGGATCGCCGTTATCTGGC----GGGGGCATTCATG

;
End;
